# Supplementary material for: Age and sex dependent changes in liver gene expression during the life cycle of the rat
Source: BMC Genomics. 2010 Nov 30;11:675. doi: 10.1186/1471-2164-11-675 (PMC3012673; doi:10.1186/1471-2164-11-675)
Supplement: Additional file 1 — Supplementary Data Table S1. A listing of all differentially expressed genes, annotations, relative fold change values, p-values, k-means clusters and principal component analysis loadings values. Open with MS Excel or comparable spreadsheet software. [file 1471-2164-11-675-S1.XLS]

## Sheet: Kwekel et al Supplemental Data
Agilent RefNumber	EntrezGeneID	GeneName	Name	GENEBANKACC	F-2wk	F-5wk	F-6wk	F-8wk	F-15wk	F-21wk	F-52wk	F-78wk	F-104wk	p (SEX)	p (AGE)	p (SEX*AGE)	M-2wk	M-5wk	M-6wk	M-8wk	M-15wk	M-21wk	M-52wk	M-78wk	M-104wk	Female k-means cluster	Male k-means cluster	PC1 Loadings	PC2 Loadings	PC3 Loadings
22	29243	F10	coagulation factor X	NM_017143	0.602448	0.64315	0.92851	1.35146	0.875433	1.45493	0.990247	1.68152	1.86474	0.6408	0	0.0488	0.927201	0.574008	0.928798	1.00975	1.27477	1.31977	0.927003	1.3545	1.54103	1	1	0.019	0.004	0.001
28				NM_022961	1.1832	0.949312	0.998859	1.13281	1.16473	0.970243	1.06724	1.10128	1.08908	0	0	0	1.25845	1.00114	0.997002	0.850427	0.739795	0.922289	1.07387	0.777702	0.862226	15	7	0.005	-0.008	0.004
32	287481	Olr1467	olfactory receptor 1467	NM_001000025	1.13606	1.04278	0.979347	1.08018	1.50061	0.946328	1.18199	0.972457	0.913407	0.0556	0.003	0.199	1.12556	1.11457	0.935154	0.989745	0.957345	1.01026	1.09517	0.888251	0.848593	4	18	0.008	-0.006	0
34	81805	Suox	sulfite oxidase	NM_031127	0.65488	1.12515	1.11386	1.24939	1.10177	1.0378	0.974124	1.11193	0.945557	0.0149	0	0.2196	0.627582	0.894995	0.927035	0.895249	0.87523	1.05954	1.18388	1.02588	0.866201	12	25	0.012	0.002	-0.001
35	114209	Phyh	phytanoyl-CoA 2-hydroxylase	NM_053674	1.07041	0.788992	0.872159	0.860165	0.7553	0.783643	0.550928	0.961041	1.04399	0	0.0007	0.0029	1.53648	0.819462	1.15027	1.21108	1.44523	1.58306	1.03896	1.07161	0.937974	14	13	0.015	-0.01	-0.024
37	292023	Aars	alanyl-tRNA synthetase	XM_214690	0.622079	0.727192	1.00442	1.16154	0.887393	1.00757	0.683717	1.07377	1.08622	0.874	0	0.7054	0.641571	0.698608	0.995582	0.976443	1.1316	1.07104	0.749545	1.02958	1.02475	1	8	0.014	0.002	-0.005
39				XM_214931	1.156	0.996279	1.00176	1.06659	1.52527	0.947721	1.23005	0.991843	0.884474	0.2282	0.0044	0.1961	1.09208	1.07703	0.986411	0.998243	0.980578	1.05223	1.20004	0.909039	0.893237	4	18	0.008	-0.006	0
55	502525	RGD1560220	similar to homolog of yeast TIM14 isoform c	XM_001066976	1.37482	1.08146	1.34973	1.09857	1.08987	0.997418	1.0404	1.0858	1.00258	0	0	0.0002	1.73272	0.943877	0.956415	0.730105	0.697236	0.713887	0.773153	0.719759	0.731699	2	2	0.003	-0.012	0.007
56	24411	Grin2c	glutamate receptor, ionotropic, N-methyl D-aspartate 2C	NM_012575	0.999516	1.94189	2.28788	1.27911	1.34049	0.85796	1.05434	0.901716	0.840541	0.01	0	0.1473	0.989134	1.55845	2.02165	1.2273	0.784339	0.948131	1.00048	0.744412	0.787775	21	21	0.006	-0.012	-0.008
57				AW144299	0.904734	1.04323	0.970834	1.18928	1.29952	0.724525	0.869855	1.06522	1.04068	0.0716	0.5127	0.0078	1.2625	0.730374	1.0701	0.776902	0.722566	1.02917	1.14782	0.720486	0.621799	3	26	0.011	-0.014	0
58	29469	Lbp	lipopolysaccharide binding protein	NM_017208	1.4575	1.02363	0.690283	0.967478	0.945087	0.868686	0.812165	1.34965	2.26171	0.0005	0	0.1221	2.11902	0.927623	1.0045	0.909168	0.886271	0.995499	1.5111	2.44404	3.31187	14	14	0.012	-0.011	-0.003
59				XM_216190	1.13152	1.35131	0.912079	1.00466	1.04412	0.89474	1.00099	0.999009	0.679009	0.0794	0	0.0168	1.1021	1.17116	1.0545	0.874099	0.791613	0.954039	1.16793	0.740741	0.64968	5	29	0.001	-0.006	-0.002
60	316153	Sult1c2a	sulfotransferase family, cytosolic, 1C, member 2a	NM_001013177	0.658909	0.672611	0.990085	1.22665	1.13253	1.03266	1.00991	1.30293	1.37927	0	0	0.0041	0.345645	0.5935	0.984414	0.83792	0.826197	1.15754	1.14147	0.834396	1.03694	1	25	0.015	0.009	0.004
101	170824	Steap3	STEAP family member 3	NM_133314	1.09971	0.9722	0.961873	1.11244	1.2472	0.844492	0.84961	0.815901	0.707888	0	0	0	1.99376	0.873759	1.03769	0.966034	1.0278	1.27939	1.33044	1.26517	0.896483	3	28	0.007	-0.011	-0.008
108	499157	RGD1565432	similar to hypothetical protein	XM_574455	0.498864	0.999553	0.961988	0.962152	1.23371	0.917008	1.05911	1.00045	0.978296	0.0092	0	0.0088	0.451252	1.1868	1.03176	1.22281	1.14827	1.22842	1.3847	0.969827	0.932826	8	25	0.009	0.01	-0.006
111	314647	Brunol5	bruno-like 5, RNA binding protein (Drosophila)	XM_234928	1.05333	1.43894	1.26765	1.3923	1.27265	0.942281	1.02624	1.07475	0.758603	0	0	0	1.0934	0.973764	0.947939	0.484061	0.523711	0.519984	0.907305	1.2193	0.838212	21	16	0.005	-0.011	0.014
121	306490	Mtmr7	myotubularin related protein 7	XM_240417	0.717378	0.612963	0.655379	0.974865	1.4151	1.3612	1.55764	2.23903	1.93009	0.0001	0	0.1514	0.721495	0.638259	0.61473	0.686077	0.794686	1.02514	1.4218	1.54443	1.38698	11	11	0.013	-0.007	0.011
127	289950	Pdhb	pyruvate dehydrogenase (lipoamide) beta	NM_001007620	0.343381	0.658748	1.03965	1.13922	0.63967	1.07943	0.828773	1.69612	2.05295	0.4021	0	0.1027	0.448347	0.580879	1.03444	0.935332	0.96556	1.17627	0.800142	1.13911	1.12201	1	1	0.026	0.008	-0.001
134	299699	Aldh1l2	aldehyde dehydrogenase 1 family, member L2	BF550822	0.324346	0.965728	1.02177	1.16339	1.06754	1.13837	0.990511	1.31415	1.03427	0.3375	0	0.1929	0.436356	0.938277	1.05083	0.886957	0.985088	1.12905	0.939545	1.00949	0.955032	8	25	0.015	0.011	0.001
137	192242	Akr1d1	aldo-keto reductase family 1, member D1 (delta 4-3-ketosteroid-5-beta-reductase)	NM_138884	1.61365	2.59282	1.78844	0.991108	0.796138	0.635581	0.612588	0.782734	0.744224	0.053	0	0.0004	1.334	1.41023	1.79097	0.92237	0.927091	1.00889	1.24778	1.17031	0.8428	29	29	0.002	-0.016	-0.015
142				XM_001080742	1.64591	1.12107	1.08857	1.00259	1.09375	0.841352	0.997408	0.940503	1.01208	0.5157	0	0.1224	1.96069	1.2326	0.951929	0.953102	0.85281	0.910345	1.09316	0.879012	0.910954	2	2	0.002	-0.017	-0.001
145				NM_031984	0.867556	0.719428	1.05958	1.22886	1.07051	1.00649	0.993512	1.37127	1.62976	0.0033	0	0.2962	1.06937	0.687691	0.940764	0.836805	0.839018	0.957102	0.884154	1.03834	1.22672	1	14	0.019	-0.001	0.007
146	297516	Cpne9	copine family member IX	NM_001024982	1.44454	1.01457	0.985434	1.04964	1.25812	0.880598	1.13536	0.954211	0.897608	0.8057	0	0	2.41683	1.01813	0.964379	0.94566	0.910013	1.0288	1.17857	0.834463	0.829875	5	2	0.004	-0.012	0.001
182	681287	Map7d1	MAP7 domain containing 1	XM_001058588	0.684507	0.670171	0.909483	1.39883	1.01413	1.50529	0.867976	1.43309	1.41429	0.4432	0	0.4181	0.817565	0.657625	0.839589	0.985872	1.13884	1.30753	0.86877	1.24618	1.50061	1	1	0.018	0.003	0.001
190	619560	Rup2	urinary protein 2	AY327506	0.00527034	0.00906985	0.225319	0.993743	1.52822	1.66152	1.07963	1.36637	1.00626	0	0	0	0.00524585	0.0712616	0.882951	1.74426	1.6898	1.6846	1.51403	0.886519	0.602111	8	8	0.021	0.016	-0.005
198				XR_006625	1.1241	0.965626	0.94578	1.08685	1.11524	0.873566	0.956051	1.11181	1.24404	0.286	0.0011	0.0074	1.61572	1.0223	1.00467	0.845998	0.747475	0.90317	1.02644	0.995335	0.955892	15	2	0.008	-0.013	0.001
201				TC563654	0.821208	1.17485	1.09513	1.5803	2.00521	1.09969	1.21421	1.25076	1.00929	0	0.0245	0	0.836877	0.791967	0.990713	0.632065	0.567563	0.642091	1.05193	0.921486	0.909761	3	16	0.01	-0.005	0.01
202	171522	Cyp2d4	cytochrome P450, family 2, subfamily d, polypeptide 4	NM_138515	0.781113	1.07694	0.917334	1.10576	1.11515	0.971619	0.888738	1.02838	0.808179	0	0	0	0.633515	0.946632	1.17654	1.39936	1.68885	1.70587	1.52284	0.931591	0.701425	12	25	0.024	0.021	-0.013
204	245963	Egfl7	EGF-like-domain, multiple 7	NM_139104	2.87283	1.71411	1.24581	1.2779	1.06026	0.916416	0.843556	0.812478	0.939737	0.4446	0	0.0093	3.64899	1.74248	1.39971	0.923145	0.780811	0.86546	1.07464	0.843563	0.710762	2	2	-0.004	-0.026	-0.005
208	289533	Ugt2a3	UDP glucuronosyltransferase 2 family, polypeptide A3	XM_223289	0.529686	0.593447	1.06078	1.64504	1.22749	1.24577	0.836885	1.93078	1.84935	0.0179	0	0.0408	0.510905	0.82011	1.41317	0.939219	0.793883	0.931453	0.704908	1.07969	1.51974	1	1	0.02	-0.009	0.007
216	25314	Emp1	epithelial membrane protein 1	NM_012843	1.51291	1.05565	1.05342	1.03353	1.21457	0.769464	0.966472	0.848503	0.819399	0.3243	0	0.0183	2.07427	1.2876	1.11073	0.92104	0.79664	0.92286	1.0961	0.86623	0.908593	2	2	0.004	-0.015	-0.002
225				TC549495	1.4845	1.0744	1.00312	1.02392	1.25643	0.848343	1.2144	0.955033	0.996878	0.1383	0	0.0015	1.9888	1.07029	0.981196	0.855484	0.758987	0.814818	1.25269	0.938955	0.898204	5	2	0.002	-0.018	-0.001
246	361184	RGD1311612	similar to hypothetical protein FLJ12118	XM_001076059	1.39313	1.41007	1.36006	1.20694	1.02518	0.829678	0.590311	0.681871	0.60828	0.9092	0	0	0.863973	1.12335	1.42204	1.06382	0.910416	1.08035	0.974823	0.789245	0.557532	21	10	0	-0.007	-0.012
267				AA818520	1.55923	1.31967	0.972069	1.15864	1.66614	1.00153	1.50123	0.981514	0.71857	0	0	0.0003	1.51578	1.25739	0.998467	0.938195	0.79839	0.808571	1.21325	0.762644	0.664675	5	7	-0.006	-0.012	0.008
284	292172	Eya4	eyes absent homolog 4 (Drosophila)	XM_340956	1.12783	1.00914	0.979349	1.04663	1.52646	0.899535	1.12205	0.931697	0.87145	0.0917	0.0001	0.0206	1.19423	1.0103	0.937636	0.998784	0.917142	1.00122	1.12324	0.852682	0.818629	4	18	0.009	-0.006	0
288				AI548642	1.15797	0.956995	0.962464	1.01869	1.53191	0.973297	1.16499	0.983453	0.868595	0.3788	0.0024	0.1513	1.31124	1.06884	0.931769	1.01655	0.940622	1.03495	1.10712	0.870699	0.866471	4	18	0.009	-0.006	0.001
289				XM_001065955	1.16928	0.987913	0.982488	1.02899	1.50281	0.94733	1.2768	1.01209	0.885405	0.1231	0.0012	0.2029	1.12893	1.05706	0.969659	0.98011	0.98216	1.05482	1.13909	0.89428	0.869157	4	18	0.009	-0.008	-0.001
291	64862	Map1lc3b	microtubule-associated protein 1 light chain 3 beta	NM_022867	0.54208	0.876087	1.01117	1.01737	0.829281	1.00456	0.8165	1.137	1.19671	0.8038	0	0.0887	0.502439	0.732833	1.14264	0.984439	1.03443	1.053	0.843587	0.995436	1.07938	1	1	0.017	0.003	-0.002
295				BF556545	1.26135	0.861047	0.84624	0.993531	1.26039	0.807061	0.96598	1.00647	1.1823	0.0026	0	0.0383	1.51111	0.964436	0.927109	0.992755	0.983764	1.15562	1.37675	1.19472	1.29011	15	28	0.007	-0.01	-0.007
301	114766	Phb2	prohibitin 2	NM_001013035	0.615854	0.596381	1.05143	1.14593	0.794606	1.31982	0.742764	1.39349	1.67751	0.4386	0	0.0459	0.823353	0.623446	0.892536	0.948633	1.09913	1.05137	0.694562	1.23099	1.38135	1	1	0.019	0.002	0.001
313				XR_009527	0.426399	0.484352	1.03111	1.57988	0.993691	1.6113	0.918695	2.22089	3.2519	0.0173	0	0.1072	0.690281	0.471246	0.871904	0.989692	1.00631	1.08397	0.852183	1.40978	1.70937	1	1	0.029	0.003	0.008
314				AI043862	1.0136	0.838077	0.844269	1.04595	1.315	1.26365	2.04612	1.88711	1.67612	0	0	0	0.952972	0.888103	0.815792	0.877123	0.818565	0.902325	1.0953	0.986405	1.06961	11	11	0.009	0	0.004
315	114636	Zyx	zyxin	XM_216124	0.743969	0.708093	0.78833	1.03619	0.867371	1.09051	0.964874	1.23609	1.78027	0.3847	0	0.2306	0.89468	0.79793	0.845323	0.887086	1.03513	1.06283	1.10642	1.34128	1.27852	14	11	0.016	0	0
330				BI285791	1.4065	1.25703	1.07642	1.07981	1.6009	0.835169	1.43194	1.01588	0.732013	0	0	0	1.68789	0.984115	0.757472	0.820404	0.684626	0.851159	1.11888	0.770199	0.648783	5	2	-0.005	-0.014	0.011
355	29373	Bmp2	bone morphogenetic protein 2	NM_017178	1.26387	1.2874	0.967151	1.20883	1.11085	0.978526	0.997038	1.12608	0.938216	0.0003	0	0	1.64152	1.01208	1.24387	0.760734	0.722426	0.698699	0.873996	1.00296	0.946245	5	2	0.004	-0.014	0.005
359	304859	Dhx9	DEAH (Asp-Glu-Ala-His) box polypeptide 9	XM_239780	1.13613	1.05069	1.02428	0.871794	0.643336	0.753397	1.03345	1.01057	1.08332	0.9441	0	0.539	1.19804	0.916474	1.00132	0.752799	0.824058	0.835402	0.889438	0.998685	1.08887	16	16	0.008	-0.01	-0.002
366				BM986464	1.263	1.23221	0.927271	1.09698	1.4236	0.885726	1.15655	1.02402	0.655356	0.022	0	0.0282	1.29684	1.12509	0.975977	0.975056	0.921349	0.91281	1.07498	0.821541	0.723216	5	7	-0.003	-0.006	0.002
373	64032	Ctgf	connective tissue growth factor	NM_022266	1.40698	1.02901	0.832306	0.90892	0.970992	0.78465	0.878375	0.857334	1.17179	0.3611	0.0015	0.1806	1.19393	1.08332	1.04743	0.760398	0.774271	0.88369	1.07369	1.21723	1.51248	2	16	0.007	-0.012	-0.003
377				TC544981	1.72496	1.05391	0.961767	1.03823	1.20674	0.819653	0.929454	0.848001	0.802438	0.0743	0	0.0086	2.36239	1.09961	1.09741	1.20826	0.892983	0.907567	1.06593	0.947383	0.665785	2	2	-0.001	-0.02	-0.011
382				AI171692	1.37108	1.40765	1.07798	1.02662	1.41935	0.797248	1.30969	0.973383	0.621213	0.0027	0	0.0008	1.62078	1.31726	1.08362	0.885255	0.802866	0.837994	0.943545	0.683806	0.687831	5	7	-0.002	-0.015	0.005
383	25291	Anxa3	annexin A3	NM_012823	0.823788	0.75154	0.948006	1.14943	1.0242	1.0142	0.892924	1.26535	1.55762	0.4843	0	0.6358	0.982128	0.799971	0.973546	0.937557	1.0312	1.28049	0.985802	1.29482	1.40011	1	1	0.013	-0.003	0.001
387				AI030790	1.46758	1.21165	1.03149	0.992107	1.45005	0.837828	1.17239	0.871837	0.691471	0.0003	0	0.0073	1.17738	1.10632	1.00789	0.903726	0.832197	0.850686	1.22986	0.729216	0.633886	5	18	-0.002	-0.008	-0.001
391				XM_235459	0.530654	0.619798	0.991667	1.39999	1.0563	1.00833	0.795088	1.40087	1.25614	0.2098	0	0.2116	0.445194	0.558851	0.956913	0.954769	1.03743	1.18771	0.920066	1.24388	1.26339	1	1	0.02	0.004	-0.001
393	24329	Egfr	epidermal growth factor receptor	NM_031507	0.6145	0.642093	0.848955	1.17948	0.972082	0.935301	0.717944	1.14634	0.994568	0	0	0.0147	0.671339	0.682866	1.18986	1.40511	1.72852	1.70453	1.4472	1.28199	1.00543	1	8	0.018	0.01	-0.02
396	289785	Myo1g	myosin IG	XM_573653	1.05112	0.991351	0.915907	1.00865	1.13685	0.826631	0.94412	1.05436	6.47308	0.7514	0	0.101	1.19463	0.902947	0.846476	0.811693	0.857152	0.949498	1.39433	1.77058	1.78142	23	11	0.012	-0.01	0.001
398				XR_007674	0.618643	0.831394	1.17037	1.1529	0.746193	0.926987	0.60235	0.912736	1.61014	0.0661	0	0.0079	0.964893	0.970128	1.07441	1.06063	1.02987	1.05306	0.77051	1.20783	1.04243	14	17	0.014	-0.004	-0.008
399				XR_008864	0.694271	0.663489	0.99766	1.27591	0.933016	1.00234	0.747282	1.3515	1.62684	0.9114	0	0.0732	0.829157	0.680979	1.0176	0.947773	1.08589	1.19871	0.964131	1.12874	1.11754	1	19	0.019	0.001	-0.003
401	29253	Maoa	monoamine oxidase A	XM_343764	0.671198	0.741051	0.966537	1.13857	0.824803	1.18298	0.875953	1.28889	1.40297	0.523	0	0.3064	0.683616	0.654102	1.03253	0.967468	1.08277	1.21386	0.855531	1.14857	1.2038	1	1	0.018	0.005	-0.002
411				AI575434	1.45308	1.37912	0.988466	1.01153	1.21633	0.811129	1.08966	0.843589	0.673909	0.0381	0	0.0058	1.58436	1.41765	1.08183	0.913712	0.75624	0.866861	1.04672	0.67326	0.619818	5	7	0	-0.015	-0.001
414				XM_342995	1.0137	1.07608	0.836541	0.822787	1.10345	0.608932	0.794637	0.583744	0.543109	0.0013	0	0.0681	1.81299	1.08397	1.0517	0.9863	1.1828	1.12972	1.08868	0.633985	0.456556	5	26	-0.002	-0.012	-0.016
434				AABR03073784	0.824702	0.962235	1.20225	1.38466	1.45905	0.806105	0.885016	1.09567	1.03389	0.1092	0.7652	0.0076	1.26076	1.10204	1.18845	0.869074	0.634502	1.10554	0.966114	0.775417	0.78469	9	29	0.009	-0.01	-0.001
441				XM_341175	1.10317	0.854868	0.883624	1.06366	1.21124	0.754974	1.01275	0.987246	3.33209	0.3759	0.0026	0.1162	1.22273	0.806441	0.868883	0.901764	0.813288	0.860847	1.14163	1.31547	1.19873	23	16	0.01	-0.011	0.002
449	25478	Man2a1	mannosidase, alpha, class 2A, member 1	XM_001068826	0.768957	0.726164	0.905832	1.04494	1.06338	1.13585	1.44406	1.45786	1.52008	0	0	0.0612	0.776462	0.696136	0.96814	0.847749	0.803804	1.03186	1.12627	0.935145	1.11917	11	24	0.005	-0.003	0.013
451	83632	Deaf1	deformed epidermal autoregulatory factor 1 (Drosophila)	NM_031801	1.28919	1.12506	1.0046	1.01198	1.04798	0.817238	0.802127	0.919365	0.903818	0.395	0	0.002	1.55407	1.06824	1.1102	0.967224	0.783664	0.995396	1.0752	0.884734	0.779418	2	2	0.004	-0.014	-0.006
453	302488	Usp26	ubiquitin specific peptidase 26	XM_228680	1.21196	1.00206	0.995258	1.0553	1.50886	0.949237	1.17986	0.997937	0.885212	0.0741	0.0009	0.1349	1.10316	1.06664	0.942381	0.996036	0.964467	1.02406	1.17708	0.89581	0.864817	4	18	0.008	-0.007	-0.001
455	305268	Uba6	ubiquitin-like modifier activating enzyme 6	XM_223308	1.1581	0.988733	0.968478	1.06508	1.50584	0.966758	1.22056	1.00809	0.899135	0.1048	0.0046	0.2595	1.11424	1.07032	0.944212	0.991915	0.961815	1.03056	1.14438	0.911634	0.864747	4	18	0.009	-0.007	0
456	295230	Cct3	chaperonin containing Tcp1, subunit 3 (gamma)	NM_199091	0.527854	0.636621	0.902833	1.3142	0.826	1.24927	0.651964	1.25238	1.3495	0.2621	0	0.5539	0.68045	0.689154	0.966991	1.03301	1.10869	1.20095	0.824675	1.31633	1.29366	1	1	0.023	0.003	-0.006
457	24796	Spn	sialophorin	XM_344964	0.919372	0.857618	0.888929	1.02425	1.30253	0.781826	1.05886	1.19068	4.48918	0.7913	0	0.0162	0.975752	0.932349	0.848445	0.848499	0.859146	1.02784	1.6186	1.54398	1.70777	23	11	0.015	-0.007	0.002
471				XM_345317	1.21602	1.28453	1.0639	0.962887	0.951761	0.735663	0.854936	0.90377	0.969587	0.0014	0	0.3465	1.55583	1.38932	1.25762	0.999366	0.890154	0.985969	1.0478	1.02996	1.00063	6	7	0.003	-0.011	-0.007
475	24264	Ckb	creatine kinase, brain	NM_012529	1.42328	1.16518	0.851833	0.942121	0.98122	0.817351	0.801178	0.840117	1.89995	0.1393	0.0005	0.3267	1.50914	1.22746	1.01878	0.843736	0.847305	0.871217	1.10433	1.37255	1.36113	14	16	0.005	-0.015	-0.005
482				XR_005718	1.02245	0.893494	0.869954	0.982542	1.18213	0.83346	1.07409	1.10698	1.03925	0.0091	0	0.0007	1.00411	0.904999	0.872156	0.913053	0.995885	1.23333	1.88926	1.58264	0.982487	15	11	0.011	-0.004	-0.006
486				TC556487	1.43887	1.08315	1.30306	1.27338	1.33832	0.985007	1.27693	1.18545	0.981713	0	0.0001	0.0408	1.42656	0.657729	0.889181	0.628463	0.62173	0.740957	1.01499	0.652304	0.705592	5	28	0.004	-0.011	0.014
489	292944	Reps1	RALBP1 associated Eps domain containing 1	XM_214954	1.1505	0.934409	0.939157	1.07437	1.06813	0.888782	0.987362	1.05045	1.28564	0.7127	0.0001	0.0074	1.53457	0.96076	1.01186	0.913872	0.92524	1.02432	1.15835	0.988135	0.984513	14	28	0.007	-0.01	-0.003
494	304729	Gli2	GLI family zinc finger 2	XM_001053566	1.34223	1.02696	0.967121	1.0388	1.26626	0.919677	1.12291	0.948374	0.894004	0.6115	0	0.1016	1.523	1.06078	1.01017	0.989832	0.905847	0.984594	1.09708	0.912795	0.90514	5	2	0.006	-0.011	-0.001
496				ENSRNOT00000034802	0.627611	0.735286	1.04636	1.30204	0.950542	1.12894	0.841573	1.26635	1.31992	0.1586	0	0.0291	0.793412	0.723469	0.953644	0.920719	1.07134	1.07125	0.861029	1.07166	1.15348	1	1	0.015	0.002	0
501	24176	Adrb2	adrenergic, beta-2-, receptor, surface	NM_012492	1.43638	1.06999	0.986079	1.02322	1.1214	0.887735	0.980236	0.928042	1.1665	0.1774	0	0.2689	1.60061	1.10405	0.832176	0.91779	0.835812	0.887386	1.01219	1.02967	0.987805	2	2	0.006	-0.017	0
525				XM_228038	0.932103	1.0121	0.96278	1.1683	1.08856	1.45235	1.31991	1.56009	1.4215	0	0.0031	0.0474	0.900197	1.0026	0.997403	0.906715	0.867179	0.941495	0.980056	0.995727	1.1076	11	24	0.015	0	0.012
526				XM_224963	1.60382	1.15478	0.968568	1.05114	1.19099	0.824771	0.937351	0.879781	1.25933	0.3585	0	0.0198	1.76285	1.17394	1.03143	0.864682	0.768546	0.858223	1.13769	0.953652	0.913228	2	2	0.002	-0.018	-0.002
535				XM_215939	1.48548	1.29013	0.993206	1.01571	1.56872	0.830123	1.3966	0.925719	0.684705	0.0085	0	0.0094	1.39222	1.15698	1.00679	0.94713	0.830068	0.879746	1.40753	0.759546	0.699802	5	18	0.021	0.007	-0.01
538				XM_228738	0.969617	1.08311	0.865448	0.811792	1.06504	0.709021	0.798191	0.763331	0.645859	0	0	0	1.03038	1.40121	1.61535	1.43836	1.41614	1.50939	1.43458	0.839549	0.743093	5	10	0.004	-0.003	-0.029
541	303889	RGD1559590	similar to glyceraldehyde-3-phosphate dehydrogenase (phosphorylating) (EC 1.2.1.12)	XM_221419	0.551482	0.668773	0.984711	1.18937	0.921185	1.17279	0.715159	1.39189	1.69646	0.7717	0	0.1296	0.66453	0.671117	0.946928	1.01529	1.29509	1.14399	0.816623	1.34982	1.32685	1	1	0.02	0.005	-0.003
543	25586	Alpl	alkaline phosphatase, liver/bone/kidney	NM_013059	0.955503	1.01311	0.859454	0.855106	0.98689	0.577374	0.93976	0.86078	1.06407	0	0.0036	0.0014	0.985389	1.36227	1.16683	1.09734	0.929599	1.29229	1.63153	1.11581	1.24435	6	22	0.007	-0.004	-0.015
551	29168	Ubd	ubiquitin D	NM_053299	0.158778	0.292321	0.311145	1.17127	2.29053	1.48655	1.98628	2.07639	2.89707	0	0	0	0.0816095	0.211511	0.195892	0.493005	0.672567	0.828735	4.17471	3.77183	3.17377	11	11	0.033	0.036	0.024
554	25193	Ccnd3	cyclin D3	NM_012766	1.05347	0.980762	1.01337	1.17558	1.26585	0.813044	0.970117	1.02816	1.35961	0.139	0.0599	0.0004	1.6933	0.943765	1.0144	0.836127	0.726073	0.986629	1.13869	0.873021	0.79172	23	2	0.01	-0.017	-0.002
558	246324	Rab31	RAB31, member RAS oncogene family	NM_145094	1.60854	1.05381	0.951956	0.990127	1.01902	0.835586	0.830575	0.802956	1.13053	0.2453	0	0.0501	1.94921	1.12876	1.05508	0.929748	0.786857	0.894664	1.05049	0.941623	1.00987	2	2	0.002	-0.018	-0.005
561	116510	Timp1	TIMP metallopeptidase inhibitor 1	NM_053819	1.34371	0.929086	0.985106	1.01489	1.01501	0.710387	0.782952	0.866952	1.09932	0.0073	0	0.0153	1.92127	1.03657	0.972408	0.865176	0.867423	0.946907	1.09613	1.13447	1.20965	15	2	0.005	-0.015	-0.007
574	64468	Hyal2	hyaluronoglucosaminidase 2	NM_172040	1.4625	1.14779	1.06188	0.99615	1.06405	0.90713	1.00385	0.890868	1.0576	0.3579	0	0.0266	1.80039	1.19176	0.984579	0.901255	0.77488	0.902844	1.11915	0.88722	0.938961	2	2	0.001	-0.012	-0.001
580	25385	Faslg	Fas ligand (TNF superfamily, member 6)	NM_012908	1.06065	0.907603	0.895901	0.980807	1.16748	0.844604	1.14476	1.03018	2.01081	0.08	0.0061	0.2224	1.01919	0.929795	0.882383	0.922465	0.860473	0.910748	1.1265	1.04589	1.06664	23	11	0.014	-0.007	-0.002
582				TC544476	1.29236	0.922988	1.01217	1.37653	1.62351	0.919547	0.999784	1.10052	1.00022	0	0.0001	0	1.38844	0.838528	0.910468	0.806893	0.760947	0.851233	1.09471	1.00471	0.945046	3	28	0.007	-0.01	0.004
588	364137	Tmem165	transmembrane protein 165	NM_001024802	1.2021	0.981856	1.08847	1.03641	1.03411	0.78721	0.896985	0.874031	1.03586	0.6767	0	0.0033	1.52337	1.01814	1.02829	0.911857	0.718631	0.890156	1.07798	0.894393	0.86953	15	2	0.005	-0.014	-0.003
620				TC545195	0.592566	0.573379	0.904425	1.53745	1.81379	1.2349	1.30764	1.3603	1.08667	0	0	0.0002	0.591866	0.596501	0.669278	0.832669	1.00464	1.09799	1.30396	0.995361	0.957652	8	25	0.012	-0.001	0.01
623	117556	Sv2b	synaptic vesicle glycoprotein 2b	NM_057207	1.17255	0.970964	0.988234	1.03786	1.50375	0.946485	1.1823	0.983953	0.883204	0.1681	0.0056	0.1989	1.12998	1.06149	0.91513	1.01177	0.968403	1.0358	1.09423	0.917653	0.884025	4	18	0.002	-0.016	0.003
625				BF546233	1.19583	0.990364	0.978692	1.08027	1.5273	0.947303	1.20373	1.00964	0.882566	0.0657	0.0017	0.172	1.12836	1.07567	0.918702	0.974261	0.956629	1.02394	1.14486	0.883699	0.864255	4	18	0.007	-0.007	0.002
627	292873	Klk15	kallikrein 15	XM_001080538	1.17092	1.00241	0.989743	1.07671	1.51245	0.948494	1.22534	0.997595	0.880273	0.0902	0.0019	0.1586	1.14242	1.05028	0.961951	0.990891	0.969001	1.04555	1.10788	0.910221	0.879711	4	18	0.008	-0.006	-0.001
629				CB544878	1.0857	0.961931	0.972871	1.15149	1.56837	0.889301	1.1345	1.05388	0.935527	0.0683	0.0096	0.0133	1.16521	1.00932	0.99068	0.977366	0.925896	1.08035	1.12535	0.850515	0.806764	3	26	0.01	-0.006	-0.002
630				AA799762	1.30956	1.32263	0.91268	1.01784	1.23535	0.854882	0.982165	0.822178	0.581254	0.5399	0	0.1184	1.3169	1.32509	1.03555	1.12147	0.962759	0.972911	1.14796	0.760988	0.591846	5	18	-0.004	-0.007	-0.007
631				TC525592	1.17564	1.00622	0.98342	1.05131	1.52901	0.945442	1.20778	0.980068	0.891119	0.0707	0.0011	0.1836	1.10081	1.05664	0.921014	0.993781	0.966578	1.02338	1.15628	0.895787	0.858826	4	18	0.01	-0.005	0
644				TC517708	2.81004	0.97095	0.939473	1.0384	1.30691	0.92747	1.26102	1.01253	0.840651	0.0458	0	0	10.1143	1.04629	0.945602	0.988038	0.966608	1.01196	1.08942	0.856572	0.848495	2	2	0.007	-0.019	0.004
645	25560	Abcc9	ATP-binding cassette, sub-family C (CFTR/MRP), member 9	NM_013040	1.45819	0.97007	0.899461	0.946524	1.03579	0.767673	0.850788	0.873691	0.827695	0	0	0.0013	1.74109	1.02993	1.22042	1.26986	1.35435	1.30956	1.3309	0.86746	0.715835	2	26	0.001	-0.011	-0.019
653				AW143635	0.962197	1.22385	1.1018	0.86764	0.974183	0.728296	1.02582	1.29147	1.44407	0.0365	0	0.0015	1.23757	1.30914	1.03103	0.713744	0.645739	0.7803	1.28497	0.896007	0.827704	16	29	0.009	-0.016	0.004
658				AI412958	1.35224	1.40343	1.03971	1.01225	1.47841	0.861184	1.26735	0.767019	0.563997	0	0	0.0095	0.987749	1.30261	1.02537	0.902776	0.741951	0.810695	1.12607	0.613907	0.498896	5	29	-0.005	-0.007	0.005
660	292710	Ethe1	ethylmalonic encephalopathy 1	XM_214838	0.625278	0.933452	1.08103	1.29972	1.10495	1.0676	0.859693	1.50239	1.37783	0.0148	0	0.1312	0.517964	0.560503	0.73128	0.84262	1.2926	0.954518	1.04548	1.45828	0.86251	1	8	0.017	0.006	0
662				BM386689	1.36195	1.5557	1.02745	0.95832	1.17923	0.805558	0.984964	0.930022	0.752231	0.7005	0	0.0021	0.920465	1.2565	1.25748	1.10496	1.01504	0.961327	1.21172	0.82643	0.788726	5	10	-0.002	-0.006	-0.008
666				A_44	1.04587	1.42616	1.22619	1.30508	1.23625	0.871312	1.04081	1.05682	0.785642	0	0	0	1.0529	0.959189	0.940149	0.512819	0.541984	0.552048	0.956548	1.14791	0.801179	21	16	0	0.002	-0.031
689	361228	RGD1305679	similar to 9530008L14Rik protein	NM_001014144	0.352944	0.519596	0.994948	1.39842	0.838591	1.13461	0.568485	1.42867	1.41596	0.4909	0	0.2601	0.416235	0.396222	0.870261	1.04043	1.03979	1.32202	0.82653	1.00505	1.07779	1	19	0.021	0.011	-0.004
694	29184	Cd36	CD36 molecule (thrombospondin receptor)	NM_031561	0.404509	0.755584	1.33079	2.48086	1.57689	3.25923	2.57046	3.76814	4.86272	0	0	0	0.396545	0.730405	0.824762	0.545357	0.507547	0.582816	0.65647	1.17524	1.58946	1	14	0.028	0.011	0.053
695	171062	Nkg7	natural killer cell group 7 sequence	NM_133540	0.9543	1.02254	0.836644	1.02765	1.3117	0.996351	1.05126	1.00365	10.9596	0.2962	0.0004	0.2063	0.942893	0.914663	0.857153	0.902785	0.977339	0.944643	1.11753	1.76481	1.61498	23	11	0.016	-0.007	0.003
698	301430	Orc2l	origin recognition complex, subunit 2-like (yeast)	XM_576571	1.45495	1.02703	1.1176	0.904701	1.15708	0.842071	1.10622	0.934806	0.972966	0.1945	0	0.0691	1.71238	1.06188	1.11278	0.920419	0.806942	0.804549	1.1317	0.801566	0.840666	2	2	0.003	-0.013	-0.001
702	201097	Hist1h1d	histone cluster 1, H1d	NM_133285	1.23928	1.05188	1.04185	1.10107	1.29726	0.904022	1.19586	0.958146	0.92339	0.0585	0	0.065	1.57804	1.07846	0.955137	0.90086	0.895123	0.953057	1.08913	0.854132	0.78332	5	2	0.006	-0.013	0.003
706	25464	Icam1	intercellular adhesion molecule 1	NM_012967	0.947253	0.904758	0.835166	0.999068	0.957063	0.699349	0.782018	1.20528	1.44636	0	0	0	1.00093	0.885775	0.860616	1.07396	1.25638	1.4919	2.28947	2.54382	1.90869	14	11	0.016	-0.001	-0.014
710				AA858694	1.13782	1.00451	0.982551	1.05716	1.54607	0.93615	1.22376	0.983442	0.887767	0.1305	0.0022	0.183	1.12829	1.05652	0.936187	0.995493	0.974018	1.04337	1.13886	0.8909	0.866053	4	18	0.008	-0.006	0
712				U25282	2.52969	2.00966	1.19887	0.988354	0.773325	0.500807	0.725816	0.696684	0.726658	0.0054	0	0.014	3.95067	1.53193	1.32413	1.01165	0.927276	0.98835	0.490225	1.26712	1.05433	2	2	-0.005	-0.023	-0.01
714	25298	Cck	cholecystokinin	NM_012829	1.3694	1.48045	1.01154	0.988456	1.21757	0.850631	0.969994	1.17992	0.825784	0.3116	0	0.1091	1.62262	1.2953	1.19115	0.88696	0.813153	0.940555	1.28446	0.853432	0.716967	5	7	0.001	-0.012	-0.004
727	117278	Ebp	emopamil binding protein (sterol isomerase)	NM_057137	0.389366	1.19733	1.07604	1.14865	1.40562	1.10172	1.34199	1.21445	1.01012	0	0	0	0.416505	1.08594	0.840657	0.785673	0.732476	0.762326	0.815973	0.831011	0.989885	8	22	0.01	0.008	0.011
730				TC535323	1.47365	0.967604	0.989972	1.01606	1.22516	0.790704	1.02649	0.951535	0.95464	0.3785	0	0.0011	1.59823	1.01003	1.08774	0.915299	0.830554	1.08095	1.36706	0.973695	0.888193	15	28	0.005	-0.013	-0.006
738	362860	Appl2	adaptor protein, phosphotyrosine interaction, PH domain and leucine zipper containing 2	XM_001079632	1.36284	0.977689	1.01555	1.06637	1.0366	0.824082	1.00987	1.11879	1.04686	0.0623	0	0.0093	1.59778	0.937751	0.990135	0.801612	0.746437	0.837873	1.22926	0.963068	0.880105	15	28	0.006	-0.014	0
745				TC560767	1.3306	1.01199	1.06522	1.11341	1.29283	0.872679	1.12079	0.912538	0.919534	0.3795	0	0.02	1.69116	0.998047	1.00195	0.92469	0.864629	0.996721	1.10174	0.9049	0.926034	5	2	0.007	-0.011	-0.001
750				AW144489	1.01562	1.0035	1.06227	1.07738	0.896913	0.86177	0.996503	1.53555	1.23504	0.0015	0.0057	0.0066	1.18515	0.906575	0.943306	0.637157	0.64272	0.796419	1.25857	0.698006	1.10412	17	28	0.011	-0.009	0.006
751	25086	Cyp2e1	cytochrome P450, family 2, subfamily e, polypeptide 1	NM_031543	1.25461	0.740906	0.814106	1.3696	1.06535	1.3154	0.994671	1.68872	1.44558	0	0	0	1.1461	0.512936	1.00533	0.534278	0.642995	0.623732	0.903903	1.03381	0.851011	1	28	0.012	-0.008	0.013
753	302365	RGD1564704	similar to syntaxin 3A	XM_228519	1.20331	0.997163	0.990291	1.06411	1.22867	0.939912	1.22237	0.996524	0.880984	0.7533	0	0.0143	1.63437	1.11882	0.956334	1.00284	0.922329	1.01008	1.09233	0.891202	0.905002	4	2	0.009	-0.012	-0.001
772		LOC100363884		A_44	0.605911	0.717611	1.01621	1.59825	1.51404	0.798655	0.983785	1.11201	1.15188	0.422	0.0001	0.0069	0.8065	0.791947	0.761373	1.04249	0.87332	1.26642	1.27621	0.931525	1.05794	9	25	0	0.002	-0.031
774	311118	Tlk1	tousled-like kinase 1	XM_242032	1.06737	0.993902	1.02502	0.898076	1.02965	0.823406	1.02362	1.0061	1.01905	0.0002	0	0.0353	1.21748	0.854152	1.01888	0.615173	0.662678	0.70587	1.01876	0.817201	0.82138	15	28	0.006	-0.012	0.005
791	25369	Adora2a	adenosine A2a receptor	NM_053294	3.00795	1.22181	0.988945	1.034	1.05463	0.776059	0.803727	0.810353	1.81527	0.3834	0	0.1196	3.10923	1.17684	1.07836	0.927243	0.756094	0.883513	1.01105	0.818744	0.825891	2	2	-0.003	-0.027	-0.003
814	84422	Gfra3	GDNF family receptor alpha 3	NM_053398	1.32743	1.03631	0.954889	1.02326	1.1181	0.826165	1.03604	0.996908	1.34681	0.1262	0	0.0502	1.79574	1.03228	1.00309	0.87867	0.869255	0.841866	0.946648	0.900574	0.915033	15	2	-0.002	-0.029	-0.001
829	363636	RGD1562886	similar to large subunit ribosomal protein L36a	XM_001079932	1.10298	1.01779	1.02659	1.07976	1.05303	0.806917	0.982211	1.04972	0.856481	0.0006	0	0	1.18774	1.12634	1.04407	0.701753	0.567592	0.795869	0.93176	0.861395	0.90419	3	29	0.004	-0.01	0.004
840	24450	Hmgcs1	3-hydroxy-3-methylglutaryl-Coenzyme A synthase 2 (mitochondrial)	NM_017268	0.321102	0.909168	1.33193	1.27305	0.970043	1.47074	1.33764	1.89423	2.11894	0.0521	0	0.2287	0.410767	0.959179	0.98978	1.01022	0.934027	0.966584	0.951215	1.74114	2.02529	1	1	0.025	0.011	0.009
860	25230	Add3	adducin 3 (gamma)	CF111029	1.64461	1.07117	1.11728	1.25921	1.11314	0.95479	1.09997	1.03362	1.03632	0	0	0.0046	2.35922	0.853309	0.966385	0.845672	0.686994	0.880923	0.860453	0.807602	0.750914	2	2	0.005	-0.024	0.004
861	29264	Clip2	CAP-GLY domain containing linker protein 2	NM_021997	1.54009	1.01884	0.919825	1.00209	0.99802	0.86003	0.739839	0.74326	1.14489	0.0607	0	0.0574	1.9593	1.1886	0.980761	0.93161	0.79949	0.889868	1.00373	1.00198	1.02219	2	2	0.002	-0.018	-0.007
865	25125	Stat3	signal transducer and activator of transcription 3	NM_012747	1.02251	1.00662	0.978849	1.16313	1.36512	0.993383	1.07165	1.1341	1.45241	0	0.0014	0.0001	1.37931	0.926114	0.856576	0.802474	0.617232	0.840679	0.944244	0.904331	1.11798	23	28	0.017	-0.005	0.006
881	54323	Arc	activity-regulated cytoskeleton-associated protein	NM_019361	1.16606	1.00181	0.987449	1.05083	1.54869	0.959045	1.20011	0.998191	0.935684	0.0506	0.0026	0.0624	1.14468	1.08493	0.958205	0.964951	0.937066	1.01134	1.16019	0.890163	0.882661	4	18	0.009	-0.007	-0.001
882	171456	Cdk105	CDK105 protein	NM_134415	0.99398	1.05777	1.03911	0.981422	1.15781	0.804993	1.00602	1.1265	0.976263	0.0026	0.0002	0.0002	1.29347	1.07818	1.03778	0.678297	0.647149	0.767387	1.05088	0.805826	0.88836	3	7	0.005	-0.01	0.004
884	313022	Map3k6	mitogen-activated protein kinase kinase kinase 6	XM_232732	1.34848	0.967448	0.976404	0.880881	1.11198	0.844282	1.0236	0.90827	1.95421	0.2925	0.001	0.1791	1.33382	1.11182	0.947348	0.787146	0.756241	0.872544	1.07726	1.09063	1.09692	14	28	0.008	-0.01	0
885				XM_341917	0.491838	0.603293	1.02896	1.44463	0.844405	1.21922	0.759761	1.58491	1.66154	0.3188	0	0.4532	0.647544	0.515459	0.898515	0.973041	1.02696	1.1631	0.85144	1.26265	1.27069	1	1	0.022	0.004	0
887				A_44	1.04605	0.948348	0.960959	1.1452	1.54862	0.839367	1.06931	1.00576	0.994243	0.1041	0.0335	0.0038	1.21411	0.950394	1.00971	0.934009	0.893083	1.08853	1.12352	0.831831	0.775702	3	26	0	0.002	-0.031
889	360919	LOC360919	similar to alpha-fetoprotein	XM_341193	0.605455	0.749308	1.00894	1.31229	1.10402	1.01591	0.763409	1.04701	0.808001	0.0256	0	0	0.917683	0.830553	0.787337	0.819585	1.05112	0.991065	1.08394	1.29496	1.29104	12	11	0.011	0.001	-0.003
894	364863	RGD1562266	similar to Hmgb1 protein	XM_573095	1.13788	1.25763	1.02093	0.828896	0.77818	0.777209	1.07715	1.1927	1.25385	0.0416	0	0.091	1.5447	0.932631	1.08289	0.649536	0.699493	0.739153	0.953026	0.988562	1.01144	16	28	0.007	-0.013	0.004
898	303836	Bcl6	B-cell CLL/lymphoma 6	XM_221333	1.52793	1.26896	1.37745	0.592445	0.530217	0.495052	0.535743	0.480369	0.506129	0	0.0001	0	0.741161	1.21084	8.00268	3.69101	3.36095	5.63761	6.84128	0.723962	0.789164	29	25	0.006	-0.005	-0.009
899	311783	Il1f5	interleukin 1 family, member 5 (delta)	XM_231101	1.12703	0.996489	0.938242	1.00351	1.25169	0.890706	1.60977	1.04371	0.826117	0.0471	0.0029	0.2833	1.0458	1.00993	0.911212	0.961465	0.938998	1.01753	1.05831	0.84742	0.838317	4	18	0.008	-0.005	0.001
922	299331	Hsp90aa1	heat shock protein 90, alpha (cytosolic), class A member 1	NM_175761	0.681108	0.695784	1.06304	1.64657	1.07865	1.0238	0.791406	1.27855	1.44765	0.0943	0.0021	0.158	0.831706	0.717083	1.06543	0.824949	0.72484	1.04952	0.904408	1.10096	0.976204	9	24	0.02	-0.005	0.004
925	171142	Ehhadh	enoyl-Coenzyme A, hydratase/3-hydroxyacyl Coenzyme A dehydrogenase	NM_133606	0.444204	0.84743	1.12209	1.48131	0.970779	0.949489	0.827716	1.64561	1.54311	0.5593	0	0.0086	0.981318	0.574529	1.01868	0.785275	0.777373	1.05365	1.25304	1.35286	1.28453	1	24	0.022	-0.003	0
927				TC546204	1.46933	1.12623	0.944648	1.11318	1.11427	0.895686	1.11749	1.04486	0.833486	0.0004	0	0.0021	1.62351	1.12923	0.955145	0.829961	0.734796	0.794265	1.12695	0.903486	0.724861	2	7	0.001	-0.015	0.003
947	363058	Cadm1	cell adhesion molecule 1	NM_001012201	0.354417	1.08824	1.05075	1.34749	1.18677	0.95039	1.00413	1.2377	1.10618	0.0006	0	0.0425	0.245054	0.830765	0.995865	0.879638	0.758017	1.01501	1.22782	0.930836	0.913322	8	25	0.015	0.011	0.003
951				BG668700	1.26582	1.11568	1.07471	1.15353	1.15805	0.914242	1.0118	0.988196	0.930334	0	0	0.0021	1.33987	0.984704	1.0278	0.728733	0.638436	0.794222	1.04986	0.744949	0.781948	5	7	0.004	-0.014	0.005
952				AI177413	1.40093	1.20863	1.02774	1.00108	1.25641	0.765606	1.16966	0.807328	0.521172	0.0003	0	0.1097	1.30622	1.06952	0.998923	0.851322	0.755022	0.768885	1.11905	0.625991	0.462323	5	7	-0.008	-0.01	0.002
953				TC523915	1.42339	0.922732	1.16676	1.14148	1.1957	0.768582	0.927227	0.945815	1.21039	0.0763	0	0.0007	1.84716	1.05419	1.09835	0.776985	0.706807	0.804706	1.06723	0.93694	0.8424	15	2	0.005	-0.017	0.001
956				XM_001081085	0.457555	0.568625	0.801089	1.42071	1.46879	1.18306	1.16609	1.28378	1.02648	0	0	0.0036	0.439069	0.527871	0.603243	0.858615	1.01098	1.02804	1.15245	0.989015	0.946715	8	8	0.016	0.009	0.008
960				TC559862	0.948603	1.12325	1.02222	1.14848	1.57874	1.19937	1.39691	1.47288	1.01954	0	0.0004	0.001	0.980462	0.941689	0.959725	0.816167	0.855998	0.951205	1.25805	0.926887	0.948506	8	28	0.008	-0.001	0.009
963				CK228733	1.55231	1.36206	1.19163	0.881402	1.03119	0.85752	0.998165	0.999275	0.684432	0.4868	0	0.014	1.49261	1.18126	1.30679	0.684743	0.725666	0.769057	1.46352	1.00072	0.797877	7	7	0	-0.016	-0.002
966	29141	Gal	galanin prepropeptide	NM_033237	1.16172	1.01361	0.972348	1.03813	1.56496	0.925126	1.15463	0.972096	0.905914	0.0981	0.0023	0.0573	1.14968	1.05301	0.970662	0.986393	0.940213	1.03215	1.10106	0.868731	0.861433	4	18	0.008	-0.005	0.001
974	287637	Samd14	sterile alpha motif domain containing 14	NM_001024966	1.11221	1.00015	0.994759	1.1137	1.50653	0.906581	1.15327	1.0039	0.962019	0.0304	0.0059	0.0294	1.1757	0.999849	0.939115	0.977538	0.936204	1.05043	1.11239	0.865497	0.841322	4	18	0.011	-0.007	0.001
980				BX883046	0.648743	0.728291	0.899571	1.13105	1.22444	0.988619	1.09197	1.10964	1.56553	0.0042	0	0.07	0.55738	0.692013	0.781293	0.86538	0.97579	1.01138	1.22033	1.19383	1.17436	23	11	0.016	0.007	0.003
985	25529	Ptprs	protein tyrosine phosphatase, receptor type, S	NM_019140	0.764361	0.799633	0.816828	1.07267	1.00098	0.839568	0.970456	1.30669	1.35368	0.3004	0	0.0017	1.02495	0.624313	0.703752	0.964842	0.999019	1.26633	1.60583	1.31494	1.0739	23	11	0.016	-0.001	-0.004
994	299276	Serpina3m	serine (or cysteine) proteinase inhibitor, clade A, member 3M	XM_216782	0.525752	0.811843	0.782069	0.885553	0.695372	0.786809	0.798467	1.16171	1.23705	0	0	0	0.241393	0.875971	1.11445	1.35171	1.79249	1.6892	1.65067	1.49457	1.25236	1	8	0.016	0.017	-0.018
1002	25506	P4hb	prolyl 4-hydroxylase, beta polypeptide	NM_012998	0.540744	0.992926	1.03804	1.18062	1.01781	1.12084	0.894269	1.28626	1.23664	0.0699	0	0.4079	0.658615	0.878049	0.865955	0.92075	0.939979	1.08273	1.0383	1.00707	0.920119	1	25	0.014	0.002	0
1007				BI276726	1.22998	0.96666	1.01399	1.09021	1.17154	0.849564	1.02525	1.05125	0.958313	0.0089	0	0.0009	1.60511	0.986012	1.01517	0.741516	0.753361	0.849627	1.10557	0.790715	0.728299	15	7	0.005	-0.016	0.004
1008	192351	Fbxo6	F-box protein 6	NM_138917	0.510829	0.589959	0.828636	1.15279	0.878414	1.27638	0.891965	1.40698	1.56355	0.7157	0	0.0606	0.511953	0.550545	0.771962	0.956737	1.11265	1.14874	1.04326	1.63748	1.67647	1	1	0.024	0.014	0
1034	362282	Pck1	phosphoenolpyruvate carboxykinase 1 (soluble)	NM_198780	0.736308	0.687623	0.573589	1.03982	0.595318	0.607464	0.328699	1.37828	0.963712	0.0004	0.017	0.013	1.03621	0.463944	1.1321	1.22152	1.53349	1.56313	1.27891	1.31529	0.963794	17	20	0.018	-0.003	-0.026
1037	295464	RGD1562808	similar to ribosomal protein L31	XM_227719	1.09475	1.07825	1.16056	1.07427	1.17803	0.832946	0.822864	0.962507	1.01664	0.0194	0	0	1.52245	1.28293	1.14283	0.727554	0.634593	0.753683	0.983365	0.774091	0.824185	21	7	0.004	-0.013	0.002
1040	29210	Epha3	Eph receptor A3	NM_031564	1.14407	0.895239	0.901219	0.98938	1.2669	0.933644	1.53923	1.35558	1.06423	0.0081	0.0001	0.0631	1.02188	0.95801	0.879559	0.987181	0.964795	1.01062	1.16448	0.949444	1.02268	11	28	0.01	-0.002	0.006
1051	308703	Lrrk1	leucine-rich repeat kinase 1	XM_218760	1.73382	1.01121	1.00037	1.07818	1.02736	0.947851	0.982818	1.16256	1.51252	0.034	0	0.0001	2.33646	0.915535	0.999626	0.954284	0.884127	0.979892	1.15233	0.915151	0.807692	15	2	0.004	-0.016	-0.001
1064				XR_009039	0.567815	0.594139	1.01805	1.90176	1.42178	1.2984	0.954084	1.84782	2.42405	0.0058	0	0.3617	0.894536	0.569996	0.777297	0.981946	0.753076	1.30069	0.935143	1.17995	1.32569	1	19	0.021	-0.004	0.003
1067	170567	Sat1	solute carrier family 38, member 1	NM_001007667	0.657753	0.771704	0.869749	1.29337	1.17811	0.84438	0.750213	1.02042	1.08863	0.1923	0.0023	0.0415	0.790269	0.806286	1.16663	1.15083	0.798154	1.29582	1.09659	0.99266	1.00734	9	25	0.015	-0.002	-0.007
1072	500804	RGD1560687	similar to Ferritin light chain (Ferritin L subunit)	XM_577041	0.593428	1.10582	1.18185	1.08812	0.843248	0.947311	0.653434	1.16842	1.02619	0.6852	0	0.0832	0.660565	1.09438	1.14538	0.968989	1.02054	1.02407	0.806129	0.895081	0.979464	12	10	0.011	0	-0.005
1079	170573	Slc38a4	solute carrier family 38, member 4	NM_130748	1.13812	1.01123	0.870984	0.828653	1.01627	0.813713	1.1195	1.12543	1.06241	0.8773	0.0001	0.0433	1.02009	0.884689	0.918558	0.779108	0.92286	1.1203	1.50637	0.946782	0.988774	16	28	0.005	-0.003	-0.001
1091				AA892888	0.556844	0.899437	0.996182	1.06312	1.27659	0.91844	1.08124	0.980926	0.672485	0.0203	0	0.0253	0.52306	1.00382	1.2256	1.13399	1.13219	1.10671	1.40866	0.88537	0.742751	8	25	0.006	-0.001	-0.008
1094				CF110660	1.70021	1.14908	0.978967	1.15236	1.02103	0.837033	0.685106	0.847782	0.926945	0.1954	0	0.0028	2.01604	1.14437	1.04351	0.912385	0.786903	0.886499	1.07316	1.06097	0.881276	2	2	0.004	-0.021	-0.008
1096	25309	Cycs	cytochrome c, somatic	NM_012839	0.994482	1.00647	1.26072	1.1289	1.00552	0.792927	0.551703	0.757815	0.803381	0.0039	0	0.0011	0.871259	1.03378	1.43228	1.07217	0.963058	1.23418	1.13919	0.822466	0.803517	21	10	0.007	-0.005	-0.014
1111	24179	Agt	angiotensinogen (serpin peptidase inhibitor, clade A, member 8)	NM_134432	1.38379	1.07733	0.974498	0.985723	0.880185	0.824576	0.614437	0.861774	0.744268	0	0	0	2.33896	0.858804	1.23238	1.16417	1.28215	1.26697	1.15121	1.01428	0.877743	2	2	0.003	-0.01	-0.014
1112	294071	Hells	helicase, lymphoid specific	XM_220062	0.959654	1.3243	1.27039	0.701854	0.580028	0.372489	0.488312	0.411893	0.553444	0	0	0	0.968966	1.41197	1.9996	1.159	1.05561	1.1158	1.4041	1.03103	0.867187	21	10	0.002	-0.003	-0.012
1126	309262	Nsdhl	NAD(P) dependent steroid dehydrogenase-like	NM_001009399	0.347455	0.615226	1.1483	1.17302	0.781752	1.18177	0.787943	1.25655	1.45022	0.362	0	0.0681	0.402491	0.616465	0.883878	0.938931	1.11763	1.06107	0.739161	1.20708	1.21814	1	1	0.021	0.011	0
1131	312690	Phc1	polyhomeotic-like 1 (Drosophila)	XM_232336	1.15833	0.961226	1.00549	1.09244	1.35156	0.986232	1.15127	1.17949	1.1708	0.0004	0.0003	0.0017	1.56357	0.889419	0.935104	0.82458	0.740877	0.851912	0.990435	0.999041	1.00096	15	28	0.01	-0.013	0.005
1132	302666	Asb11	ankyrin repeat and SOCS box-containing 11	XM_217616	1.181	0.998288	0.988246	1.05921	1.50005	0.945892	1.17945	0.982213	0.906994	0.1187	0.0041	0.1548	1.09913	1.10992	0.934216	1.00171	0.96911	1.04454	1.11953	0.900747	0.86391	4	18	0.008	-0.011	0.002
1135	25176	Slc25a5	solute carrier family 25 (mitochondrial carrier; adenine nucleotide translocator), member 5	NM_057102	0.646222	0.800072	1.17135	1.27713	0.934907	0.996967	0.645964	1.19733	1.19325	0.968	0	0.3158	0.597884	0.750809	1.20987	1.05498	0.971561	1.22523	0.909492	1.0205	1.00303	9	19	0.014	0.001	-0.006
1136	29286	Rps17	ribosomal protein S17	NM_017152	1.49295	1.34247	1.13518	1.02766	1.22194	0.911696	1.05131	0.940828	0.911488	0.0004	0	0	1.59984	1.5281	1.14244	0.843784	0.743357	0.773591	0.972344	0.826023	0.889924	2	29	-0.002	-0.012	0.002
1138				BF284707	1.17823	0.985082	1.00364	1.0588	1.57007	0.964315	1.17809	0.996365	0.892397	0.0932	0.005	0.1753	1.10775	1.07958	0.944649	0.971514	0.976886	1.03794	1.14676	0.88914	0.884222	4	18	0.009	-0.006	0
1141				AF034237	1.15281	0.978483	0.995779	1.05625	1.52264	0.941529	1.17863	0.974703	0.872205	0.179	0.0044	0.101	1.14381	1.06917	0.93242	1.00422	0.936137	1.03211	1.13493	0.899366	0.884121	4	18	0.008	-0.006	0.002
1142				XM_235305	0.7989	0.922733	1.18148	1.41078	1.20515	0.891477	0.781088	1.29241	1.402	0.0405	0.2796	0.0097	1.2746	0.919489	1.12476	0.679197	0.588189	0.969506	1.03049	0.901342	1.03694	9	28	0.014	-0.011	0.003
1155				TC541960	1.39493	1.13189	1.00149	1.10367	1.29088	0.934966	1.22408	0.998513	0.803387	0.0079	0	0.0068	1.66124	0.952401	1.09795	0.83947	0.865102	0.909086	1.12014	0.905063	0.779674	5	2	0.002	-0.015	0.003
1171	25385	Faslg	Fas ligand (TNF superfamily, member 6)	NM_012908	1.11992	0.916794	0.911315	0.991086	1.17794	0.877504	1.18361	1.01226	2.06393	0.045	0.0055	0.1414	1.01476	0.949923	0.893612	0.917302	0.883219	0.965119	1.12057	1.00891	1.05504	23	11	0.014	-0.007	-0.002
1178	302970	Prss32	protease, serine, 32	XM_220209	0.969979	0.827197	0.8542	1.13198	1.24036	1.38196	1.52061	1.85735	1.75253	0	0	0.0093	0.91037	0.851063	0.771865	0.83384	0.816305	0.90958	1.03002	1.11908	1.25705	11	11	0.012	-0.006	0.007
1184	25673	Anxa5	annexin A5	NM_013132	1.00831	0.815248	0.966951	0.991695	0.943398	0.863572	0.886327	1.10226	1.36081	0.0066	0	0.0897	1.19297	0.798243	1.04472	0.968344	0.870213	1.04644	1.40834	1.71869	1.49106	14	11	0.014	-0.007	-0.005
1185	300253	Eif4b	eukaryotic translation initiation factor 4B	NM_001008324	0.791277	0.993503	0.848677	1.00435	0.922682	1.03184	1.1504	1.49369	1.26635	0.0234	0	0.0041	1.14772	1.06143	0.912427	0.669604	0.655997	0.884204	1.09443	0.995645	1.12291	11	16	0.012	-0.007	0.007
1200	25661	Fn1	fibronectin 1	NM_019143	0.538184	0.723789	0.854576	1.16191	0.916017	0.848927	0.641566	1.1894	1.30991	0.024	0.0004	0.4208	0.870215	0.720444	1.05907	1.0382	0.961799	1.34095	1.05349	1.13623	1.24384	1	19	0.017	0	-0.008
1206	64845	Gphn	gephyrin	NM_022865	0.761571	0.991	1.02961	1.22364	1.10152	1.11862	1.02586	1.13024	0.992272	0.0031	0	0.7023	0.652883	0.859592	1.00773	0.948238	0.936073	1.01129	1.07093	0.968205	0.938716	8	25	0.014	0.003	-0.001
1213	29393	Col1a1	collagen, type I, alpha 1	M12199	1.60931	1.25346	1.13312	1.2792	1.26773	0.790531	1.01271	0.957009	0.863543	0.1127	0	0.0043	2.31917	1.11659	1.30596	0.72873	0.829372	0.805578	0.987288	0.967832	0.771564	2	2	0.002	-0.019	0.001
1219	24644	Pgk1	phosphoglycerate kinase 1	NM_053291	0.530199	0.85495	1.07657	1.28371	0.935612	1.22776	0.624904	1.02405	1.04101	0.5337	0	0.8345	0.504502	0.853979	1.01953	1.04639	0.992139	1.22128	0.772047	1.00786	0.817647	12	8	0.017	0.004	-0.006
1221				A_44	1.13388	1.01427	0.979568	1.02075	1.50518	0.941178	1.20935	0.992679	0.864711	0.1414	0.0025	0.1634	1.11998	1.09801	0.943592	0.989324	0.945843	1.00732	1.11365	0.907957	0.862333	4	18	0	0.002	-0.031
1223				AA925164	1.14392	0.995042	0.972292	1.03229	1.51808	0.970594	1.18811	0.980081	0.884103	0.0774	0.0031	0.1765	1.07051	1.04184	0.907442	1.00496	0.923728	1.01591	1.18288	0.896846	0.845496	4	18	0.009	-0.006	0.003
1225				AI169695	0.946297	1.0537	1.09437	1.51062	2.58235	1.19466	2.23037	1.3613	1.12559	0	0	0	0.88564	1.43664	0.880333	0.81521	0.748984	0.826483	0.910179	0.792324	0.771085	4	29	0.002	0	0.005
1234	80841	Fabp7	fatty acid binding protein 7, brain	NM_030832	5.29526	1.444	1.1594	0.959916	0.903627	0.667058	0.406271	0.439621	0.261957	0	0	0.0006	13.1705	1.54775	1.66796	1.19352	1.04008	1.28852	0.567207	0.398809	0.483069	2	2	-0.017	-0.036	-0.023
1239				A_44	0.841927	0.91937	0.969693	1.1008	1.14391	1.04321	1.34572	1.2334	1.05897	0	0	0	0.928988	1.01037	0.989631	0.679211	0.672919	0.745988	1.06484	0.884813	1.02082	11	16	0	0.002	-0.031
1258	293656	RGD1307603	similar to hypothetical protein MGC37914	XM_215189	2.11952	1.24916	2.17317	2.46004	1.92008	1.15284	0.425692	0.323333	0.182295	0.8757	0	0	2.71659	0.659062	0.681481	0.848939	1.41758	1.14978	0.781168	0.850218	0.603649	21	2	-0.003	-0.016	-0.014
1259				TC559484	0.951714	0.796831	1.06045	1.14944	1.28842	0.862954	1.29037	1.37483	0.98265	0.0408	0	0.0016	1.28009	0.836925	1.01735	0.7306	0.66333	0.876685	1.62633	1.13682	0.743347	20	28	0.009	-0.009	0.006
1260	25313	Egf	epidermal growth factor	NM_012842	0.809259	0.87426	0.835237	1.18063	1.15384	1.12753	1.27353	1.33684	1.09806	0.0008	0	0.7308	0.642563	0.684486	0.8794	1.02311	0.941664	1.02247	1.23019	0.977533	0.798719	11	25	0.012	0.005	0.002
1270				AA818711	1.23319	1.26408	1.01026	0.991946	1.12443	0.762578	1.15683	0.858385	0.749026	0.001	0	0.0052	1.29825	1.07968	1.00805	0.849549	0.698216	0.818908	1.15956	0.719594	0.640808	5	7	-0.001	-0.012	0.001
1284				TC563973	1.54277	1.04681	0.760003	0.811342	1.06789	0.810681	1.08002	0.957685	0.732403	0.0046	0	0.0038	1.51883	0.943155	0.864908	1.04232	1.05241	1.23198	1.69385	0.888223	0.720441	2	18	0.004	-0.01	-0.008
1286				BM986535	0.120714	0.116171	0.477143	1.09419	1.70023	0.972959	1.72664	1.17	1.03798	0.4308	0	0	0.118286	0.234962	1.02557	1.28316	1.13176	0.974433	1.40453	0.96208	0.869626	8	25	0.005	0.005	0.004
1288	24484	Igfbp3	insulin-like growth factor binding protein 3	NM_012588	1.52027	0.93824	1.04331	1.20498	0.829925	0.680192	0.487046	0.595773	0.62145	0	0	0.011	1.72883	0.991017	1.20407	1.12143	1.00898	1.1436	0.870424	0.960724	1.04186	21	2	0.002	-0.013	-0.017
1297	117054	Cd52	CD52 antigen	NM_053983	1.27079	1.13431	0.895234	0.686758	0.892389	0.749203	1.05366	1.0158	1.63781	0.9077	0	0.5006	1.40476	1.04791	0.999239	0.882551	0.956524	0.764309	1.00076	0.882794	1.02715	16	2	0.005	-0.01	-0.004
1304	363243	Klf7	Kruppel-like factor 7 (ubiquitous)	XM_343581	1.50144	1.24006	0.993054	0.906181	1.1161	0.922324	1.07163	1.03713	0.929768	0.0937	0	0.0596	1.86954	1.05328	1.1827	0.697668	0.75788	0.715727	0.915341	0.995417	1.00458	2	2	0.003	-0.016	0.005
1310				AABR03116794	1.1854	0.996528	0.981021	1.09709	1.54844	0.936393	1.18454	0.971813	0.911572	0.1009	0.0035	0.0862	1.1195	1.03795	0.950734	1.00347	0.952289	1.09269	1.15544	0.86821	0.876368	4	18	0.01	-0.006	0.001
1318	310732	Slc22a15	solute carrier family 22, member 15	TC539775	1.46943	1.12815	0.984824	1.01518	1.15701	0.64941	0.727611	0.763411	0.740706	0.0013	0	0	1.56178	1.13725	1.07032	0.885875	0.76874	0.87905	1.10177	0.937556	1.06254	2	2	0	-0.014	-0.008
1331	404899	Olr16	olfactory receptor 16	NM_001000694	0.968163	0.982889	1.0164	1.52786	1.51755	1.49981	1.77132	2.10299	2.03159	0	0.0176	0.0003	1.1522	0.878455	0.871034	0.85684	0.810876	0.9836	1.13915	0.785787	0.776887	11	26	0.01	-0.003	0.015
1345	303905	Parp9	poly (ADP-ribose) polymerase family, member 9	XM_221404	0.556117	0.666111	0.886473	1.2182	1.03939	1.03472	0.928627	1.41944	1.37289	0.8225	0	0.1925	0.523758	0.640984	0.812479	0.957574	0.965282	1.26698	1.34138	1.45748	1.3506	1	11	0.021	0.007	-0.001
1351	89843	Car1	coxsackie virus and adenovirus receptor	XM_226922	0.875905	0.956372	0.946097	1.0311	1.21539	0.711344	1.01685	0.983147	1.0706	0.0023	0.0002	0.0002	1.22279	0.816678	0.946502	1.08562	1.5711	1.41687	1.51433	0.904474	0.871244	3	20	0.007	0	-0.013
1354				TC558790	1.56576	0.965818	0.994734	1.21855	1.19249	1.01926	1.09726	1.17645	0.875879	0	0	0.0008	1.54128	0.865543	0.971104	0.862025	0.737943	1.00527	1.13691	0.895372	0.812456	2	28	0.003	-0.01	0.004
1382				BM986253	1.23116	1.12266	0.862358	0.906147	1.25548	0.80216	1.069	0.815113	0.673774	0.7222	0	0.0204	1.10068	1.1902	1.09439	1.05248	0.864037	0.947523	1.17011	0.803744	0.639963	5	29	-0.002	-0.007	-0.004
1384	309004	Vkorc1	vitamin K epoxide reductase complex, subunit 1	AW253787	1.07067	1.37202	0.970901	1.0429	1.60918	0.98855	1.70793	1.01145	0.612693	0	0	0.0433	1.01588	1.28731	0.887641	0.868683	0.812689	0.733965	1.16232	0.72483	0.567883	4	29	-0.006	-0.001	0.01
1386	296117	Galk2	galactokinase 2	NM_001013919	1.2484	0.954785	1.14659	1.17773	1.11547	0.95543	0.997658	1.12204	1.25538	0.0002	0.0001	0.0141	1.5255	0.905748	0.964738	0.776042	0.727075	0.871759	1.00234	0.869455	1.00802	15	28	0.018	0	0.001
1393				TC545218	1.24291	1.02733	0.996878	1.0482	1.54351	0.936724	1.1914	0.979244	0.922384	0.2765	0.0008	0.1937	1.26012	1.08838	0.996105	1.00312	0.968347	0.99404	1.18281	0.916921	0.917872	4	7	0.01	-0.008	0
1416	298086	Zcchc7	zinc finger, CCHC domain containing 7	XM_216407	1.29087	1.24552	0.999459	1.00054	1.04904	0.807349	0.98728	1.00338	0.754409	0.2421	0	0.0022	1.51563	1.07629	1.09208	0.850355	0.672583	0.880285	1.29518	0.833153	0.683071	7	7	0.003	-0.013	-0.002
1441	114851	Cdkn1a	cyclin-dependent kinase inhibitor 1A	NM_080782	1.254	1.07369	0.745181	0.860266	0.835775	0.671201	0.432653	0.551749	0.841452	0	0.0002	0	1.51977	1.13421	0.846034	1.1992	0.928591	1.07141	1.52342	2.07121	1.88459	2	11	0.007	-0.012	-0.022
1452	171432	Tmem14c	transmembrane protein 14C	NM_134395	0.670357	1.21873	1.08204	1.18684	0.938089	1.23293	0.971675	1.47072	1.08636	0.0402	0	0.1748	0.635863	1.00208	1.22782	0.997922	0.975135	1.16192	0.943568	0.836417	0.918556	17	10	0.012	0.002	-0.001
1454	291081	Tubb2b	tubulin, beta 2b	NM_001013886	1.0123	1.06005	1.26693	1.2468	1.06978	0.9593	0.536699	0.616821	0.740648	0.351	0	0.0004	0.80516	1.15258	1.25112	1.12392	0.936977	0.987696	0.771838	1.0574	0.66302	21	12	0.017	0	-0.016
1457	29258	Rps7	ribosomal protein S7	NM_001024280	0.984247	1.00009	1.00494	1.00805	1.028	0.81184	0.870647	1.01098	1.12438	0.0132	0	0.0003	1.28095	1.07221	1.03632	0.717863	0.659779	0.746918	0.86914	0.88963	0.999908	6	2	0.007	-0.01	0.003
1472				XM_236370	1.12091	0.984948	0.986651	1.02456	1.53557	0.939359	1.19185	0.967759	0.879763	0.1031	0.0023	0.1561	1.08822	1.03311	0.935718	1.01335	0.959746	1.02894	1.09348	0.890535	0.839806	4	18	0.009	-0.007	-0.001
1477				A_44	1.14823	1.00797	0.97341	1.06271	1.5092	0.952308	1.21276	0.980059	0.878531	0.1118	0.0008	0.3611	1.10399	1.05626	0.935113	1.00582	0.984309	0.994183	1.17578	0.891582	0.857731	4	18	0	0.002	-0.031
1478				AA957719	1.24336	1.05636	0.970564	1.05229	1.50378	0.969787	1.25156	0.978499	0.840055	0.0661	0	0.0952	1.24354	1.08112	0.971989	0.97547	0.928963	1.0215	1.175	0.873766	0.814846	4	18	0.008	-0.006	0.001
1480	295326	RGD1308694	similar to hypothetical protein MGC47256	TC526837	0.248239	0.99418	1.16858	1.00582	1.11595	0.528467	0.393761	0.334243	0.336382	0	0	0	0.213897	1.28344	1.42628	1.5437	1.0167	1.60083	1.95672	0.747734	0.541598	10	25	-0.001	-0.005	-0.034
1492	289197	Mgst3	microsomal glutathione S-transferase 3	XM_213943	0.729884	1.18391	1.02226	1.03217	1.01597	0.956447	0.800225	0.956315	0.7617	0.35	0	0.0143	0.568837	0.984034	1.03746	1.12408	1.3082	1.15387	1.252	0.970998	0.649443	10	25	0.01	0.006	-0.01
1496	362065	Gpr177	G protein-coupled receptor 177	NM_199408	1.51251	1.00288	0.962339	1.06807	1.02549	0.777387	0.862623	0.901872	0.867287	0.1442	0	0.0057	1.97356	1.02976	0.998709	0.890359	0.778244	0.935487	1.02305	1.01704	1.00129	2	2	0.005	-0.018	-0.005
1507	414783	RT1-CE4	RT1 class I, locus CE4	NM_001008842	0.359724	0.60269	0.70049	1.17002	1.004	1.04822	0.996001	1.4592	1.54022	0.0966	0	0.2136	0.370952	0.470857	0.613135	0.796711	0.850003	1.1905	1.18675	1.53957	1.40304	1	11	0.023	0.014	0.004
1511	310644	Pbxip1	pre-B-cell leukemia homeobox interacting protein 1	XM_227420	0.696349	0.679632	0.762673	1.04928	0.906022	1.0524	0.817741	1.13855	1.20397	0.3225	0	0.74	0.778518	0.628643	0.794122	0.958238	1.07122	1.15874	1.04176	1.18408	1.07906	1	19	0.02	0.002	-0.006
1516	295037	Mgst2	microsomal glutathione S-transferase 2	XM_215562	0.634564	0.964898	1.08152	1.10932	0.955875	0.746932	0.750568	1.05628	1.02025	0.0361	0	0.0315	0.683848	0.828719	1.20012	1.10808	1.05435	1.18301	1.11488	0.979754	0.900047	9	25	0.011	0.002	-0.009
1519	360639	Dcakd	dephospho-CoA kinase domain containing	NM_001007724	1.16319	1.35504	0.968021	0.872083	0.885562	0.659268	0.902714	0.792021	0.700422	0	0	0.0082	1.35344	1.41409	1.09245	1.12	1.03341	1.03198	1.59156	0.933236	0.734468	29	18	0	-0.008	-0.012
1539				TC563837	0.995891	1.17733	1.10171	1.03997	1.25171	0.971941	1.06174	1.03372	0.777405	0	0	0.0007	0.864477	1.08467	1.05296	0.735515	0.687914	0.913932	1.00411	0.592623	0.603817	5	29	0.002	-0.006	0.004
1559				TC559433	0.999293	1.01817	1.14541	1.27513	1.55129	1.00071	1.02182	1.14646	1.00239	0.0004	0.4634	0.0334	0.929946	0.948075	0.974758	0.920056	0.867803	0.973679	1.14007	0.863317	0.903656	3	18	0.009	-0.006	0.002
1560				A_44	0.694615	0.828308	1.16452	1.3633	1.20196	1.10522	1.02088	1.54204	1.61042	0	0.0065	0.0804	0.740932	0.688458	1.01549	0.64585	0.601079	0.896906	0.985834	0.820629	1.01417	1	24	0	0.002	-0.031
1563	309419	Pip5k1b	phosphatidylinositol-4-phosphate 5-kinase, type I, beta	NM_001012743	1.22111	1.00567	0.994327	1.06328	1.52164	0.933839	1.19903	0.964887	0.871424	0.1424	0.0024	0.1758	1.1507	1.07074	0.984481	0.984194	0.935025	1.02079	1.15011	0.903604	0.863126	4	18	0.007	-0.007	0.001
1569	290549	Selk	selenoprotein K	NM_207589	0.558497	1.00638	1.00223	0.908512	1.00686	0.938598	1.12817	1.12218	1.01191	0.487	0	0.6865	0.556097	1.03051	0.964435	0.947222	0.925778	0.997772	1.10907	0.974552	1.01665	22	22	0.008	0.006	0
1572	25383	Apobec1	apolipoprotein B mRNA editing enzyme, catalytic polypeptide 1	NM_012907	0.481332	0.729728	1.01993	1.06673	0.989923	1.01394	1.06803	1.34721	1.24876	0.0021	0	0.008	0.602301	0.683145	0.775914	0.771254	0.751377	0.90394	1.01008	1.26447	1.19816	1	11	0.014	0.006	0.006
1591				TC529368	1.67293	1.18687	1.069	1.11368	1.20689	0.832278	0.986396	1.0136	0.957379	0.006	0	0.0001	2.0867	0.9666	1.05408	0.733299	0.753259	0.779834	1.37583	0.961379	0.598335	2	7	0.002	-0.022	0.002
1606	297383	Rtkn	rhotekin	NM_184046	1.9816	1.31538	1.17647	1.00676	1.00444	0.662928	0.891702	0.777837	0.912369	0.3127	0	0.0025	2.77608	1.40082	1.23211	0.749293	0.690925	0.818122	1.087	0.995561	0.915702	2	2	0.001	-0.024	-0.003
1623	113898	Prdx5	peroxiredoxin 5	NM_053610	0.638986	0.898193	0.999339	1.16924	0.967859	1.00066	0.850309	1.18709	1.08405	0.2429	0	0.0284	0.677598	0.820303	1.23765	1.21694	1.10414	1.30965	1.1311	0.875604	0.894801	1	25	0.012	0.003	-0.007
1630				TC544580	0.994817	0.93301	1.0746	1.09204	1.14477	0.960519	0.916658	1.1623	1.04387	0.001	0.057	0.0005	1.12854	0.965428	1.03337	0.604312	0.574551	0.809897	1.07644	0.848597	1.00518	9	28	0.011	-0.013	0.009
1639	65096	Lphn1	latrophilin 1	NM_022962	1.60943	0.842736	0.89033	1.16671	1.20324	0.897335	0.943398	0.968116	0.934288	0.3481	0	0.0001	1.26183	0.721983	0.986525	1.01348	1.18229	1.18612	1.26896	1.08483	0.93689	2	20	0.004	-0.004	-0.005
1644	300719	Cib2	calcium and integrin binding family member 2	NM_001015010	0.937635	1.02159	1.05955	0.770897	0.978411	0.652518	0.880597	0.714399	0.633523	0	0	0	1.30366	1.85189	5.56903	5.61329	5.53828	5.57806	3.7959	0.649587	0.617222	21	13	0.011	0.013	-0.021
1650	286995	Defa	defensin, alpha 5, Paneth cell-specific	NM_173329	1.35865	1.1695	1.03527	1.01547	1.45587	0.913326	1.12816	0.966189	0.888996	0.764	0	0.0042	2.38394	1.06136	0.910743	0.959203	0.907669	0.984529	1.09584	0.977359	0.850718	5	2	0.005	-0.011	0.002
1651	252916	Rab38	RAB38, member RAS oncogene family	NM_145774	0.943525	1.14827	1.15759	1.50204	1.60994	1.06935	0.774707	0.987668	0.796256	0.0003	0.0206	0	1.10824	1.01233	1.09935	0.797079	0.604485	0.834602	1.02299	0.908638	0.699752	3	29	0.009	-0.011	0.003
1654	304138	Cyyr1	cysteine/tyrosine-rich 1	NM_001013980	1.17853	0.995266	0.983415	1.03421	1.50186	0.936206	1.19546	1.00138	0.885677	0.1642	0.0017	0.113	1.1764	1.05682	0.975683	0.998621	0.940731	1.03329	1.12346	0.899185	0.869811	4	18	0.009	-0.007	-0.001
1667	81686	Mmp2	matrix metallopeptidase 2	U65656	2.13544	1.08321	0.911915	0.913882	0.943123	0.680467	0.637773	0.655998	0.739934	0	0	0.3626	3.08205	1.39487	1.33477	1.02797	1.00257	0.997427	1.04932	0.92737	1.02166	2	2	-0.001	-0.026	-0.018
1689	288562	Tfr2	transferrin receptor 2	XM_222022	0.563148	0.565616	1.00964	1.46464	0.990358	1.40611	0.816491	1.73809	1.91911	0.164	0	0.0673	0.684285	0.527055	0.829575	0.979666	1.28699	1.27509	0.85276	1.35023	1.75733	1	1	0.022	0.007	0.003
1690				XM_001054757	0.770284	0.880865	0.909114	1.11479	1.17467	0.985781	1.08361	1.17485	0.887441	0.1182	0	0.0054	0.863365	0.849927	0.953485	0.922707	1.01422	1.18391	1.50315	1.10554	1.04565	8	25	0.01	0.003	-0.004
1717	311844	Ccbl1	cysteine conjugate-beta lyase, cytoplasmic	NM_001013164	0.918489	1.07925	1.1645	1.08204	0.996761	1.06899	0.800299	1.04675	1.00324	0.0084	0.0003	0.1091	1.2178	1.01389	1.12829	0.837942	0.837258	0.92502	0.635253	0.811106	0.86747	12	21	0.008	-0.008	0.001
1718	25752	Cd6	Cd6 molecule	NM_175577	0.995816	0.846443	0.846979	1.00418	1.17953	0.935215	1.68363	2.13792	1.74509	0.5325	0	0.1737	0.887876	0.841399	0.833023	0.854973	0.909131	1.05824	1.95915	1.89712	1.99035	11	11	0.009	-0.006	-0.001
1729				XM_341386	1.39685	0.985734	1.2538	1.19327	1.15768	0.860414	0.918984	1.01427	1.42722	0.093	0	0.0084	1.77758	0.972235	1.22881	0.926688	0.82134	0.933319	1.08685	0.935446	0.931398	15	2	0.006	-0.014	-0.001
1730	81765	Rpl13	ribosomal protein L13	NM_031101	1.35575	1.3385	1.09218	0.870424	0.942321	0.749296	0.865408	0.876774	0.980143	0.0003	0	0.9257	1.54728	1.54101	1.26502	0.965761	0.952315	0.903127	1.01986	1.0311	1.04305	6	29	0.003	-0.011	0.002
1739				AA964747	0.957636	1.09999	1.24055	1.15243	1.04236	0.942717	0.92851	1.36708	1.20612	0.0093	0.1328	0.0471	1.30233	0.819146	1.25614	0.628616	0.712663	0.88425	1.12799	0.824019	0.900848	9	28	0.011	-0.011	0.004
1749	288333	Gbe1	glucan (1,4-alpha-), branching enzyme 1	XM_221747	0.387458	0.728344	0.972774	1.19208	0.81522	0.777305	0.696436	1.02573	1.0139	0.0009	0	0.0753	0.352909	0.691673	1.10854	1.38125	1.22153	1.6484	1.41524	1.28125	0.986098	9	25	0.022	0.013	-0.019
1753	24851	Tpm1	tropomyosin 1, alpha	NM_001034069	1.1666	1.22215	1.02243	0.977574	0.862627	0.684848	0.72409	0.815925	0.8613	0	0	0	1.18428	1.29266	1.16139	0.904343	0.739711	0.950518	1.29422	1.26122	1.21663	21	16	0.006	-0.011	-0.009
1760	691455	Calml4	calmodulin-like 4	XM_236325	1.87637	1.39849	1.18182	1.17684	1.14739	0.883225	0.945024	0.889136	0.688261	0.1315	0	0.0065	2.59829	1.22497	1.03406	1.01683	0.878289	0.847323	0.983174	0.777161	0.707444	2	2	-0.002	-0.019	-0.004
1772				XM_217489	1.23231	1.56743	1.27064	0.993686	1.09464	0.794035	1.00631	0.854284	1.25041	0.7874	0	0.0003	2.14768	1.85781	1.02192	0.947223	0.856414	0.921488	0.96515	0.808025	0.780283	6	2	0.003	-0.012	0.001
1774	65030	Ephx2	epoxide hydrolase 2, cytoplasmic	NM_022936	0.843028	0.734349	1.01065	1.20787	0.756235	1.20481	0.665167	1.60483	1.42822	0.7492	0	0.0326	1.29221	0.681681	0.996369	0.871989	0.981236	1.2039	0.818843	1.00363	1.3394	1	14	0.019	-0.005	-0.002
1776	266674	Cyp4a8	cytochrome P450, family 4, subfamily a, polypeptide 8	NM_031605	0.418222	0.665531	0.724334	0.914833	0.585925	0.780871	0.61839	1.07531	1.04079	0	0	0	0.811264	0.96525	3.77408	4.98389	5.51683	6.87412	6.7124	1.22587	1.03475	1	25	0.015	0.017	-0.055
1779	498369	LOC498369	similar to neighbor of Brca1 gene 1	XM_001078558	0.671117	0.728327	0.983605	1.18413	0.81106	1.09385	0.895126	1.25599	1.50478	0.9099	0	0.1712	0.910871	0.705295	0.98333	1.00186	1.01199	1.21244	1.02368	0.998141	1.18843	1	19	0.019	0	-0.002
1780	313786	Fdx1l	ferredoxin 1-like	XM_233740	1.61068	1.22096	0.999793	1.00021	1.06888	0.883497	1.09676	0.979445	0.819123	0.1416	0	0.0693	1.53506	1.30889	1.11177	0.962615	0.819328	0.867556	1.04625	0.792901	0.87193	2	7	-0.002	-0.009	0
1794	288985	Insig2	insulin induced gene 2	NM_178091	0.761331	1.10331	1.00674	1.38536	1.00254	0.943727	0.555332	0.974091	0.697037	0.0002	0	0.0002	0.597234	0.997459	1.58918	1.65432	1.50962	2.1269	1.35163	0.921348	0.613334	12	25	0.009	0.008	-0.027
1799	25145	Cd24	CD24 molecule	NM_012752	1.43425	0.905568	0.899437	0.967511	1.03249	0.722605	0.831688	0.895487	3.99056	0.6031	0.0002	0.0817	1.78732	1.14456	1.11182	0.684247	0.79038	0.797102	1.44935	1.48265	1.33651	14	28	0.008	-0.019	-0.003
1804	297572	RGD1566313	similar to Murinoglobulin 1 homolog	XM_001060284	0.410555	0.496208	0.738221	1.13822	1.02788	0.748956	0.755418	1.1368	1.08987	0.1145	0	0.0355	0.377947	0.44108	0.741117	0.972122	1.06403	1.26399	1.28643	1.1534	1.08654	1	19	0.017	0.011	-0.006
1805	305164	Wdfy3	WD repeat and FYVE domain containing 3	A_44	0.603071	0.685229	1.3559	1.37733	1.01426	0.424997	0.985738	1.07262	1.19008	0.7932	0.0027	0.6874	0.590736	0.381625	1.98458	0.984641	1.72215	0.741148	0.666301	1.59234	1.70219	9	9	0	0.002	-0.031
1810				XM_214014	1.50427	0.958801	1.09866	1.09954	0.8132	0.654593	0.502857	0.765415	1.03339	0.0007	0	0.0603	2.36078	1.07425	1.25864	0.966606	0.740576	0.923835	0.949139	1.06494	1.12121	2	2	0.006	-0.02	-0.012
1812	116641	Lgals8	lectin, galactoside-binding, soluble, 8	NM_053862	0.710791	1.31205	1.43528	1.43395	1.23273	0.877696	0.748071	0.953287	0.791429	0.4734	0	0.0004	0.665379	1.29102	1.73079	1.04671	0.853823	1.24977	1.37398	0.789446	0.857781	12	10	0.01	-0.002	-0.01
1814				XM_225950	0.980678	0.98176	1.09551	1.32136	1.3883	0.963976	0.873451	1.14838	1.06792	0.0033	0.4385	0	1.38586	1.10135	1.08523	0.782688	0.642538	0.91955	1.01824	0.843203	0.873358	3	7	0.008	-0.01	0.003
1816	24392	Gja1	gap junction protein, alpha 1	NM_012567	1.39839	1.10108	1.04936	1.16898	1.17986	0.801319	0.760858	0.866886	0.856915	0.9761	0	0.0001	1.65488	1.1183	1.17583	0.852774	0.632576	0.950641	1.26437	0.872612	0.934992	21	28	0.005	-0.016	-0.004
1834				ENSRNOT00000046279	0.37582	0.645941	0.687916	0.971787	1.10553	1.07238	1.21759	1.33644	1.19461	0.0355	0	0.2332	0.347938	0.555596	0.748915	0.726834	1.02821	0.937138	1.19636	1.31454	1.21924	11	11	0.015	0.015	0.006
1840	83529	Vdac1	voltage-dependent anion channel 1	NM_031353	1.01213	1.40233	1.10485	0.873177	1.01759	0.81028	1.05926	0.987871	0.787651	0.0219	0	0.1435	1.10021	1.11962	1.27874	0.765539	0.648298	0.721395	1.09933	0.789532	0.682588	29	29	0.001	-0.008	0.002
1846	25313	Egf	epidermal growth factor	NM_012842	0.815417	0.869074	0.852912	1.18844	1.199	1.1409	1.27114	1.31079	1.11091	0.001	0	0.8815	0.649914	0.693569	0.875646	0.995112	1.00489	1.0397	1.19607	0.966933	0.814414	8	25	0.012	0.005	0.002
1855	266735	Gpr64	G protein-coupled receptor 64	NM_181366	1.3466	1.16253	1.02822	0.971776	1.14843	0.876967	1.08712	0.938968	0.839174	0.3012	0	0.0643	1.93479	1.37246	1.2082	0.969975	0.897074	0.929692	1.04786	0.858523	0.871875	5	2	0.007	-0.009	-0.004
1856	24375	Fuca1	fucosidase, alpha-L- 1, tissue	NM_012562	1.25684	0.996493	1.01707	1.01004	0.978695	0.877899	0.918653	1.09043	1.11524	0.6141	0	0.0012	1.69305	0.859097	1.00159	0.831915	0.917572	0.919512	0.998407	1.06942	1.28473	15	28	0.004	-0.008	0
1876				TC539458	0.967584	1.04194	1.00489	1.07366	0.771768	0.868742	0.475858	0.776452	0.505021	0	0	0.0086	1.45774	0.995109	1.21026	1.10424	1.23326	1.26235	1.0504	0.721102	0.566422	21	26	0.005	-0.009	-0.02
1886	64391	Dapk3	death-associated protein kinase 3	NM_022546	0.678759	0.671218	0.962239	1.1889	0.795317	1.32551	0.812065	1.29966	1.55583	0.199	0	0.0224	0.747199	0.661631	0.939303	1.03776	1.39287	1.22129	0.884699	1.43111	1.46399	1	1	0.018	0.005	-0.004
1890	367046	RGD1564209	similar to Acyl-CoA dehydrogenase family member 8, mitochondrial precursor (ACAD-8)	XM_345912	0.598965	0.773173	1.06648	0.944396	0.818702	1.00425	0.913293	1.22404	1.23769	0.4259	0	0.8006	0.644423	0.742798	1.05327	0.960992	0.995748	1.08278	1.04313	1.18852	1.13672	1	1	0.016	0.003	-0.004
1911				XM_230768	0.67583	0.910899	1.09823	1.11674	0.963595	1.08377	0.839542	1.41268	1.51033	0.6191	0	0.3848	0.916548	0.992938	1.13151	0.861931	0.779082	1.00706	0.942798	1.25899	1.42049	1	14	0.015	-0.004	0.001
1915	25288	Acsl1	acyl-CoA synthetase long-chain family member 1	NM_012820	0.737844	0.73421	0.991272	1.32056	0.935425	1.16398	0.915044	1.449	1.20762	0.668	0	0.021	0.88363	0.559269	0.899228	1.00873	1.26062	1.33535	0.969117	1.17831	1.20409	1	19	0.008	-0.002	0.003
1919	291946	Tmem184c	transmembrane protein 184C	NM_178330	1.19334	1.04787	1.03628	0.95042	0.963717	0.679798	0.81655	0.784694	0.931699	0.0011	0	0.0055	1.50426	1.16175	1.14189	1.058	0.870682	1.05141	1.04913	0.831545	0.816803	6	2	0.004	-0.014	-0.01
1921				BP503923	1.39092	1.30852	1.11825	1.10867	1.02315	0.976854	0.948322	0.966087	0.895008	0.3779	0	0.0471	1.80057	1.18713	1.10285	0.849622	0.816575	0.927022	1.15195	0.925076	0.806374	2	7	0.005	-0.018	0.002
1931				AA848383	1.04825	0.947522	1.01881	1.77771	1.7821	1.38043	1.30262	1.49229	1.17467	0	0.006	0.0001	1.02788	0.95658	0.844736	0.877831	0.830362	0.887919	0.981185	0.853007	0.822848	8	7	0.011	0	0.002
1932	84383	Timm8a1	translocase of inner mitochondrial membrane 8 homolog a1 (yeast)	NM_053370	1.61649	1.3215	1.215	1.15018	1.06808	0.911373	0.888989	0.986533	0.871026	0.024	0	0.0316	1.58521	1.45844	1.32563	1.01347	0.876608	0.912819	0.883305	0.77931	0.760285	2	29	0	-0.012	-0.003
1933	307126	Mcm10	minichromosome maintenance complex component 10	BF553320	1.9024	1.36495	1.00608	0.921537	1.03259	0.76852	0.970407	0.903054	0.919042	0.0465	0	0.0061	2.53831	1.49432	1.17857	0.993036	0.99392	1.09776	1.09341	0.764322	0.75267	2	2	0.002	-0.02	-0.001
1937	25026	Adm	adrenomedullin	NM_012715	2.22206	1.29607	1.01783	1.11485	0.924519	0.629031	0.795623	0.808944	1.02545	0.3964	0	0.0981	2.02304	1.50372	1.06714	1.00378	0.680842	0.948343	0.986382	0.908361	0.996216	2	2	-0.001	-0.024	-0.007
1940	170465	Acaa2	acetyl-Coenzyme A acyltransferase 2	NM_130433	0.595939	0.733602	0.81758	1.05177	0.671916	0.993142	0.65069	1.34198	1.10512	0.0002	0	0.079	0.865155	0.761213	0.988407	1.14593	1.22625	1.3043	1.00686	1.21042	1.19285	1	19	0.015	0.002	-0.01
1946	140860	Slco2b1	solute carrier organic anion transporter family, member 2b1	NM_080786	0.674903	0.69272	0.814321	1.0427	0.877703	1.03051	0.889697	1.27952	1.28531	0.5136	0	0.1928	0.67478	0.640065	0.803402	0.969492	1.22609	1.20285	1.07659	1.14126	1.18449	1	19	0.018	0.007	-0.004
1950	116660	Ptprn	protein tyrosine phosphatase, receptor type, N	NM_053881	0.959355	0.875639	0.848838	1.0332	1.15074	1.27043	1.43036	1.783	1.50697	0	0	0.0379	0.939748	0.857949	0.763934	0.851971	0.967922	0.898807	1.08454	1.08361	1.03208	11	11	0.011	-0.004	0.011
1959				CB545618	0.774249	0.778478	0.922954	1.19084	0.974521	1.17341	1.00461	1.42331	1.78426	0.166	0	0.4914	0.872327	0.735706	0.986556	1.0241	0.986471	1.1628	0.995391	1.12409	1.32884	1	1	0.02	0	0.002
1964	192180	Nip7	nuclear import 7 homolog (S. cerevisiae)	NM_138847	1.33776	0.948299	1.04928	1.04084	1.02447	0.92994	0.942337	0.944162	1.24248	0.9943	0.0001	0.0394	1.59001	1.35844	1.15253	0.973294	0.774295	0.880935	1.01881	0.897896	0.981186	15	2	0.005	-0.012	-0.001
1970	287069	Trap1	TNF receptor-associated protein 1	NM_001039001	0.599554	0.786465	1.0455	1.21225	0.843682	1.04964	0.683944	1.13661	1.13986	0.8464	0	0.4008	0.774342	0.710239	1.00468	1.00337	0.996634	1.09864	0.871579	1.03551	0.961408	1	19	0.015	0	-0.005
1974				AI013671	0.939477	0.921666	0.996457	0.921924	1.01051	0.830727	1.78656	1.75895	1.69628	0.183	0	0.0001	1.78655	0.749609	1.00354	0.797215	0.757481	1.0509	1.76353	0.87477	1.40095	11	28	0.011	-0.008	0.006
1988				M27315	0.610176	0.766175	1.04285	1.2508	0.859709	0.989884	0.640747	1.20306	1.26245	0.9516	0	0.4224	0.642202	0.696596	1.12556	0.917352	1.08031	1.01012	0.752265	1.18906	1.12476	1	1	0.015	-0.001	-0.006
1992				CK597461	1.15951	1.01799	0.970704	1.05217	1.54684	0.940797	1.26276	0.995663	0.857573	0.0598	0.0018	0.3092	1.07195	1.03918	0.924228	1.00434	0.955443	0.993695	1.14163	0.902352	0.867599	4	18	0.009	-0.007	-0.001
1994	65052	Pik3c3	phosphoinositide-3-kinase, class 3	NM_022958	0.741161	0.810324	0.907481	1.11481	1.06329	0.976618	0.881202	1.10745	1.02338	0.0252	0.0003	0.0534	0.8805	0.722568	0.965875	0.946527	1.14001	1.54312	1.4197	1.12288	1.0396	8	25	0.016	0.001	-0.01
1996				TC538681	0.616336	1.74686	1.24592	0.776317	0.639187	0.545202	0.849547	1.03648	0.963516	0	0	0	0.382846	2.31607	2.77478	1.32698	1.13395	1.63335	1.29166	0.57832	0.6517	22	10	0.007	0.005	-0.022
2001	27150	Kcnh3	potassium voltage-gated channel, subfamily H (eag-related), member 3	NM_017108	1.09609	0.984846	0.972218	1.06363	1.31739	0.888127	1.67693	1.2272	0.902489	0.0335	0.0053	0.2042	1.02332	1.01515	0.961717	0.952929	0.9219	1.08624	1.186	0.858846	0.844252	4	18	0.007	-0.002	0.005
2009				A_44	1.44426	1.46357	1.06085	1.13115	1.45381	0.887496	1.38318	0.939148	0.563634	0	0	0.0923	1.35355	1.1788	0.852499	0.898167	0.795779	0.754806	1.14921	0.677612	0.530247	5	7	0	0.002	-0.031
2011	362481	Tox	thymocyte selection-associated high mobility group box	XM_001063218	1.86241	1.08523	0.995975	1.04317	1.26779	0.95085	1.16869	0.963975	0.907434	0.3099	0	0.2094	2.27484	1.06826	0.969629	0.98385	0.935676	1.00402	1.13906	0.877381	0.858435	2	2	0.003	-0.015	-0.003
2017	299104	Fkbp3	FK506 binding protein 3	XM_216717	1.19784	0.983954	1.30082	1.00709	0.99228	0.861363	0.921278	1.06373	1.27795	0.8069	0	0.433	1.51893	0.942325	1.28109	0.918557	0.863447	0.904267	1.01129	0.992907	1.09157	6	2	0.005	-0.01	-0.001
2021	54293	Rgs3	regulator of G-protein signaling 3	NM_019340	0.555276	0.502537	0.685411	1.09878	1.04475	1.23812	0.854559	1.66763	1.4613	0.2756	0	0.4182	0.570535	0.535832	0.594634	0.955253	1.07423	1.3464	0.790345	1.10329	1.80748	1	1	0.019	0.006	0.006
2030				TC525405	1.57236	1.24557	0.9548	0.994092	1.06103	0.848843	1.05837	1.00591	0.602553	0.0035	0	0.0231	1.62195	1.05856	1.04236	0.768756	0.740662	0.64305	1.0793	0.910597	0.650248	7	7	-0.003	-0.013	0.003
2044	25428	Cyp7a1	cytochrome P450, family 7, subfamily a, polypeptide 1	NM_012942	1.4963	1.29276	1.84331	0.950137	0.885837	0.689842	1.75184	0.644772	2.2303	0.0001	0.0003	0.0064	0.270629	1.58486	1.30231	0.576074	0.476529	1.05264	1.04986	0.442689	0.69293	6	10	0.013	-0.005	0.008
2050				XM_213329	0.743191	0.443101	0.738461	0.951879	0.893164	0.863461	1.05873	1.04812	1.78449	0.0001	0	0.0209	0.69696	0.532534	0.876011	1.36874	1.57958	1.78221	1.11959	1.6224	1.45883	23	19	0.017	0.008	-0.01
2057	24792	Agxt	alanine-glyoxylate aminotransferase	NM_030656	0.561918	0.634603	1.03815	1.19879	0.782399	1.67655	0.758268	1.71448	1.73646	0.9014	0	0.0264	0.778494	0.613436	0.961848	0.90163	1.31307	1.39797	0.870659	1.4546	1.56518	1	1	0.015	0.003	0.001
2066	307253	Katnal2	katanin p60 subunit A-like 2	XM_225707	1.15675	1.01112	0.963098	1.06026	1.70435	0.951627	1.19297	1.00937	0.875235	0.0578	0.0043	0.1591	1.1017	1.03774	0.932031	0.980845	0.965666	0.990635	1.12669	0.883836	0.890399	4	18	0.009	-0.007	0.001
2068	64678	Tfrc	transferrin receptor	XM_001072774	2.87128	0.968405	1.30739	1.22482	1.19321	0.772311	0.764857	0.754978	0.808944	0.1745	0	0.0151	3.20041	1.28446	1.54339	1.03519	0.790988	1.0316	0.944104	0.913825	0.666784	2	2	-0.001	-0.024	-0.005
2072	291939	Mmaa	methylmalonic aciduria (cobalamin deficiency) cblA type	XM_214659	1.12779	1.05685	1.00436	1.11223	1.11738	0.874126	0.906914	0.948137	0.772003	0.1832	0	0.0191	1.10347	0.954641	1.05782	0.995643	0.842336	1.03491	1.1094	0.821204	0.658874	21	26	0.005	-0.007	-0.005
2088	360932	Atp10d	ATPase, class V, type 10D	XM_341209	1.44689	1.094	1.02023	1.0084	1.1036	0.805087	1.07687	0.881548	0.880418	0.1474	0	0.0688	1.70545	1.02282	1.0371	0.865694	0.794519	0.817245	0.991602	0.936371	0.777153	2	2	0.001	-0.017	0.001
2091				AA800429	0.734674	1.09399	1.54678	2.20538	1.90742	1.66245	1.27142	1.7955	1.46562	0	0.0002	0.0008	0.738742	0.931945	1.06806	0.820363	0.6326	0.92046	0.784529	0.784602	0.903384	8	24	0.015	-0.001	0.018
2107	296368	Ube2c	ubiquitin-conjugating enzyme E2C	XM_215924	1.0979	1.52155	1.47133	0.869	1.05656	0.764732	0.891845	0.789604	1.37468	0.506	0	0.0006	1.88725	2.01905	1.08469	1.1321	0.931106	0.943442	0.918585	0.796311	0.724171	6	29	0.006	-0.014	0
2109	54133	Pdlim1	PDZ and LIM domain 1	NM_017365	1.0658	1.07302	0.971939	1.02137	0.831958	0.565615	0.576509	0.600376	0.777108	0	0.0004	0.0076	0.978625	1.17187	1.36393	1.24421	1.03294	1.1386	0.974074	1.21445	0.960952	21	12	0.007	-0.008	-0.02
2112	685909	LOC685909	similar to H2A histone family, member V isoform 1	XM_574181	1.45986	1.11459	1.03996	0.955073	1.10047	0.837114	1.25319	1.00373	1.12412	0.0035	0	0.1064	1.69817	0.996268	0.919188	0.878949	0.868315	0.866775	1.16428	0.783111	0.901782	28	2	0	-0.009	0.002
2133				BF549497	1.25987	1.00675	0.993247	1.13306	1.21358	0.925273	0.973137	1.01155	0.894305	0.3	0	0.0004	1.51531	1.099	0.981727	0.889741	0.839384	1.03041	1.15842	0.878397	0.791657	3	7	0.005	-0.013	0
2140	309622	RT1-Bb	RT1 class II, locus Bb	NM_001004084	0.566096	0.629832	0.765771	1.09874	0.999971	0.991829	0.719212	1.07309	1.57029	0.003	0	0.066	0.617479	0.59734	0.731669	1.00003	1.44131	1.29265	1.22675	1.9198	1.91753	1	11	0.015	0.003	-0.007
2144		40428		AI104487	1.22707	1.00351	1.27064	1.31007	1.28651	0.909817	0.991476	0.991541	0.941496	0.0596	0	0.0012	1.79765	0.996489	1.1268	0.958797	0.734073	1.01569	1.15297	0.782979	0.714704	3	2	0.006	-0.016	-0.001
2147	290678	RGD1559708	similar to ribosomal protein S10	XM_224779	1.37813	1.29849	1.06537	0.999654	1.17286	0.859338	1.00971	0.976025	0.869498	0.0452	0	0.0019	1.58414	1.49002	1.13185	0.838883	0.808952	0.8045	1.00035	0.835489	0.813038	5	7	0	-0.011	0
2155	140584	Wnt11	wingless-type MMTV integration site family, member 11	XM_238122	1.17759	0.990688	0.977372	1.04934	1.50858	0.95969	1.18905	0.990847	0.974693	0.066	0.0063	0.1677	1.12751	1.05555	0.9363	1.00915	0.968304	1.04533	1.12963	0.919555	0.866899	4	18	0.01	-0.006	0.001
2156				AA818807	1.17606	0.993953	1.00605	1.07669	1.53601	0.958795	1.19086	0.980354	0.885647	0.0763	0.0035	0.1558	1.13915	1.0876	0.95522	0.992276	0.939979	1.01107	1.11669	0.888231	0.860686	4	18	0.009	-0.006	-0.001
2164	24385	Gck	glucokinase	NM_012565	0.982929	0.644424	0.802964	1.01936	1.11567	1.4164	1.01707	0.387344	1.06965	0.3662	0.0006	0.0074	0.24225	1.06869	0.816483	1.4791	1.4411	1.67924	0.790334	0.973107	0.927881	19	8	0.011	0.014	-0.013
2167	363151	Ccdc12	coiled-coil domain containing 12	XM_343490	1.38114	1.1579	0.989834	1.08481	1.1604	0.993957	1.00604	0.988527	0.920659	0.0052	0	0.0006	1.52801	1.13106	1.02589	0.933489	0.782677	0.946403	1.05934	0.875954	0.84761	2	2	0.002	-0.01	0
2173				TC544530	0.959203	2.03828	1.77029	2.68491	3.47057	0.995656	1.04377	1.66627	0.91234	0	0	0.0004	1.00434	1.10158	0.95167	0.87422	0.76493	0.738909	0.726222	1.30024	0.719305	3	17	0.01	-0.008	0.016
2174	360695	RGD1307569	similar to Protein C21orf63 homolog precursor	XM_340966	1.20312	0.863403	0.758612	0.87393	1.20596	0.814125	1.01705	1.04886	1.30588	0.0431	0	0.0005	1.2821	0.890579	0.891108	0.76822	0.831136	0.982953	1.68154	1.37749	1.37399	15	11	0.01	-0.007	-0.004
2175	114106	Bcmo1	beta-carotene 15,15'-monooxygenase 1	NM_053648	1.26048	0.995931	1.1094	1.06859	1.01045	0.871994	1.07913	1.00587	0.973076	0.117	0	0.0039	1.78945	1.00407	0.882456	0.880206	0.82749	1.03005	0.956962	0.846018	0.873005	2	2	-0.014	-0.01	0.002
2176				A_44	0.987742	0.96595	1.20187	1.11296	1.28445	0.857311	0.887639	1.17147	1.23419	0.1655	0.185	0.0025	1.53581	1.01226	1.13818	0.766687	0.703522	0.901167	1.20425	0.875625	0.888169	9	28	0	0.002	-0.031
2177				XM_217035	1.32399	0.872778	0.80436	0.939898	0.879528	0.810454	0.846284	1.0601	1.13503	0.004	0	0.1851	1.70886	1.51999	1.15066	0.842038	0.72639	0.84763	1.16513	1.81359	1.54179	15	16	0.008	-0.013	-0.003
2186	310663	Tnfaip8l2	tumor necrosis factor, alpha-induced protein 8-like 2	NM_001014039	0.944268	0.860343	0.941821	1.12594	0.989548	1.43146	0.847783	1.0236	1.5074	0.9698	0.0012	0.3933	1.16345	0.759938	1.01045	0.913557	0.979993	1.04016	0.988557	1.18958	1.34552	19	14	0.014	-0.008	-0.002
2191	687303	LOC687303	similar to F35C5.3	XM_001077913	1.13077	1.24317	0.931591	0.9634	1.35531	0.969809	1.36433	1.02191	0.797027	0.3944	0	0.1068	1.01945	1.53688	1.0772	0.925625	0.895056	0.980552	1.45216	0.837107	0.811094	4	29	0.004	-0.006	-0.001
2192	25256	Fmo1	flavin containing monooxygenase 1	NM_012792	1.30237	1.25246	1.38552	0.888356	0.553711	0.765613	0.609178	0.940762	1.07939	0.1169	0.0008	0	0.897006	0.923369	1.6509	1.04873	1.24669	1.12896	1.16992	0.951271	0.652716	6	10	0.009	-0.008	-0.018
2196	24538	Lipc	lipase, hepatic	NM_012597	0.418695	0.512592	0.806379	1.18623	0.973103	1.05488	0.666	1.12817	1.0269	0.1511	0	0.0126	0.521996	0.390642	0.710853	0.895718	1.18295	1.30222	1.06339	1.35262	1.06298	1	19	0.019	0.009	-0.006
2199				XM_227986	0.432895	0.800925	0.857416	1.18111	0.967654	1.00818	1.02189	1.38974	1.8652	0.8204	0	0.0906	0.437614	0.59831	0.891945	0.976466	0.991822	1.38598	1.44829	1.42095	1.69082	1	11	0.021	0.01	-0.001
2204				A_44	0.997779	1.06366	1.15483	0.976224	1.2482	0.710163	0.906615	1.00222	1.0536	0.0077	0.0001	0	1.59027	1.15758	1.07106	0.650755	0.567924	0.732371	1.03137	0.703103	0.740292	3	7	0	0.002	-0.031
2206				XM_001063844	1.72389	1.3079	1.0638	1.09406	1.08712	0.884183	0.815582	0.935799	0.75244	0.5421	0	0.0337	1.67765	1.01579	1.11893	0.8916	0.883583	0.98421	1.23223	0.768159	0.790404	2	2	0.003	-0.015	-0.006
2224				AA955742	1.55482	1.15539	1.07649	1.22427	1.17834	0.931194	1.10571	1.15384	0.93236	0	0	0.0052	1.75411	0.902026	0.942684	0.686178	0.642554	0.769404	1.05732	0.72457	0.682019	2	2	0.003	-0.015	0.006
2225	65144	Pdzk1	PDZ domain containing 1	NM_031712	0.936148	0.749943	1.09062	1.41636	1.09507	1.49786	1.06429	1.48032	1.22716	0	0	0.0013	1.06385	0.554011	0.705709	0.622804	0.697742	0.846394	0.678361	0.921471	1.12221	19	14	0.014	-0.005	0.015
2233				AI071874	1.31602	1.05721	0.954241	1.03332	1.43733	0.904182	1.15572	1.00483	0.89966	0.384	0	0.0133	1.54048	1.09902	0.960954	0.987901	0.922823	0.995168	1.18817	0.887852	0.88017	5	2	0.007	-0.008	-0.001
2236	405363	Olr264	olfactory receptor 264	NM_001000999	1.16217	0.983687	0.952839	1.05187	1.53593	0.920162	1.16599	0.983278	0.891786	0.1278	0.0016	0.0765	1.11832	1.04266	0.939496	1.01631	0.954885	1.05481	1.11386	0.879862	0.853123	4	18	0.011	-0.007	0.001
2239	25385	Faslg	Fas ligand (TNF superfamily, member 6)	NM_012908	1.12588	0.915105	0.922686	1.01245	1.36314	0.931831	1.26881	1.08922	2.32919	0.009	0.0054	0.1207	1.02354	0.973534	0.861955	0.919425	0.923549	0.952759	1.16003	0.987549	1.03773	23	28	0.014	-0.007	-0.002
2242				BI291859	1.18014	0.990607	0.991307	1.03815	1.53493	0.943788	1.19856	0.973755	0.907101	0.0721	0.0021	0.1219	1.12447	1.06927	0.933098	1.00869	0.943912	1.01515	1.10898	0.906216	0.848369	4	18	0.01	-0.007	0
2251	24778	Slc2a1	solute carrier family 2 (facilitated glucose transporter), member 1	NM_138827	1.53893	1.26373	0.954181	0.953882	1.20596	0.665046	1.01948	0.779261	0.963699	0.2782	0	0.0006	1.21011	1.18968	1.05289	1.10013	0.951345	0.980524	1.08943	0.961832	0.891629	2	7	0.002	-0.01	-0.006
2257	689415	Mt2A	metallothionein 2A	XM_001062488	1.93129	1.86604	2.15444	0.692901	1.07246	1.0771	1.84733	1.27996	0.927538	0	0	0	2.086	0.793223	0.788528	0.184038	0.193724	0.241749	0.675249	0.38713	2.18009	29	6	0	-0.027	0.039
2263	362691	Tmem178	transmembrane protein 178	NM_001004282	1.35035	1.03919	0.999613	1.05131	1.25918	0.913322	1.08904	0.980054	0.832871	0.8797	0	0.1895	1.53015	1.12237	0.974377	0.998339	0.942217	1.00039	1.12274	0.93601	0.855207	5	2	0.007	-0.01	0
2273	299899	Eif3h	eukaryotic translation initiation factor 3, subunit H	NM_198751	0.679124	0.764008	0.973656	1.22609	1.12153	0.999338	0.846539	1.46846	1.61485	0.144	0.0001	0.0713	0.98452	0.6764	1.00066	0.821176	0.784352	1.1632	1.01426	1.04633	1.16399	1	24	0.018	-0.006	0.004
2275	81776	Rps24	ribosomal protein S24	NM_031112	1.04031	1.08525	1.12323	0.989751	1.06052	0.843996	0.93419	1.01025	1.02091	0	0	0	1.2532	1.1859	1.04004	0.725659	0.626272	0.683795	0.938004	0.836404	0.933414	6	29	0.004	-0.01	0.004
2288		Cenpv		XM_577104	0.712395	0.77987	1.04152	1.35609	0.992959	1.21612	1.00704	1.26527	1.04331	0.0001	0	0.0703	0.682801	0.61162	0.952871	0.979488	1.06297	1.03488	0.892147	0.958784	1.01001	1	19	0.013	0.005	0.002
2289	317368	Porcn	porcupine homolog (Drosophila)	XM_228781	1.09784	1.221	1.20815	1.45863	1.33957	0.979194	1.06552	1.16815	0.928189	0	0.0006	0	1.09485	0.886621	1.02081	0.687788	0.659411	0.680161	0.894991	0.923385	0.892807	3	16	0.005	-0.008	0.011
2290	171411	Tmem176b	transmembrane protein 176B	NM_134390	0.729587	1.01563	0.841534	0.970636	0.830564	0.762223	0.700068	1.06431	1.09602	0.0084	0.0001	0.0023	0.568263	0.794496	1.08095	0.984372	1.03297	1.17335	1.2753	1.0978	1.18875	17	25	0.013	0.001	-0.01
2303	171397	UST4r	integral membrane transport protein UST4r	NM_134379	0.884581	1.07404	1.28981	1.37481	1.11881	1.16294	0.94163	1.24813	1.05837	0	0	0	0.885829	0.855489	0.814636	0.477983	0.449212	0.520367	0.803486	1.35942	1.30075	12	16	0.014	-0.011	0.022
2311	25231	Onecut1	one cut homeobox 1	NM_022671	0.755536	0.807596	2.50051	3.95079	4.00151	3.42461	2.57398	3.8262	1.88509	0	0.0002	0	0.718218	1.03292	0.394282	0.672874	0.44829	0.338997	0.608181	0.967081	1.41364	8	16	0.014	-0.001	0.054
2317				XM_342831	0.690124	0.617214	0.756649	1.04291	0.961234	1.01871	1.05162	1.29673	1.39366	0.5515	0	0.1202	0.826713	0.63857	0.737329	0.921923	1.11595	1.14023	1.02527	0.98129	1.10709	1	19	0.016	0.004	-0.001
2323				XM_574072	1.13994	1.00736	0.984207	1.03783	1.51403	0.944494	1.21828	0.979826	0.893581	0.116	0.0052	0.2052	1.1248	1.04721	0.926994	0.992637	0.939644	1.02634	1.1469	0.909865	0.864879	4	18	0.009	-0.006	0
2329				TC531331	1.17712	1.00985	1.01899	1.06378	1.52504	0.927228	1.13982	0.990154	0.847297	0.0546	0.0004	0.0678	1.1671	1.03626	0.938725	0.961858	0.920659	0.978465	1.15287	0.88921	0.856364	4	18	0.01	-0.006	-0.001
2335	290501	Tmtc4	transmembrane and tetratricopeptide repeat containing 4	XM_224552	1.15168	1.00783	1.35153	1.46343	1.65389	1.21602	1.36067	1.29725	0.992168	0	0.1005	0.0004	1.01769	0.903041	0.844487	0.804276	0.645683	0.721524	0.834762	0.843392	0.760017	20	7	0.007	-0.002	0.012
2346				TC538904	1.13822	1.086	0.973611	0.95401	1.11371	0.772329	0.921033	0.910699	0.919619	0.0009	0	0	1.1532	1.06205	0.909653	0.801439	0.843987	1.02639	1.5518	1.69086	1.16556	5	11	0.009	-0.007	-0.006
2350	497962	RGD1562012	RGD1562012	XM_579762	1.13894	1.2523	1.03156	1.00584	1.03509	0.814309	0.947651	0.897625	0.807956	0.263	0	0.045	1.11661	1.50175	1.09143	0.955608	0.872167	0.994164	1.10909	0.889193	0.76153	21	29	0.002	-0.009	-0.008
2354	81736	Nfkb1	nuclear factor of kappa light polypeptide gene enhancer in B-cells 1	XM_342346	1.23841	0.895703	1.06773	1.07229	1.02389	0.79198	0.953072	0.974567	1.60142	0.4857	0	0.0051	1.43972	0.930407	0.976114	0.865276	0.82714	0.971668	1.15833	1.03243	1.08103	14	28	0.008	-0.011	-0.001
2356				BF559362	1.37322	1.17339	1.10615	1.0965	1.07394	0.817499	0.985075	1.01493	1.03169	0.0186	0	0.0062	1.95877	1.14933	0.976841	0.850157	0.702177	0.848593	0.951991	0.832651	0.828289	2	2	0.005	-0.019	0.002
2358		Elovl1		XM_001053380	0.616005	0.760647	1.01229	1.30293	0.987706	1.17845	0.867494	1.33123	1.45251	0.3124	0	0.2717	0.64998	0.794198	0.898577	0.916988	1.01945	1.14967	0.933479	1.35296	1.3613	1	1	0.02	0.002	0
2361				AA893219	1.20898	1.62277	1.05337	0.876568	1.24416	0.695395	1.17799	0.7309	0.391549	0.3995	0	0.0471	0.795832	1.34813	1.17793	0.99296	1.00704	0.844335	1.47445	0.602127	0.437518	5	10	-0.008	-0.002	-0.007
2363	117540	Plscr1	phospholipid scramblase 1	NM_057194	1.9147	1.37422	1.03369	1.00067	1.14394	0.795096	0.848793	0.786279	0.912221	0.0227	0	0.0025	2.53641	1.82018	1.23129	0.891935	0.784095	0.864016	1.0358	0.925818	0.999328	2	2	-0.004	-0.025	-0.005
2376				AA859192	0.485158	1.44998	1.3608	1.34487	1.73202	1.14464	2.11132	1.24642	0.828816	0	0	0.0001	0.634956	1.44611	1.01443	0.985571	0.814739	0.776841	0.978651	0.787829	0.773944	25	10	0.001	0.005	0.015
2377	81651	Cspg4	chondroitin sulfate proteoglycan 4	NM_031022	1.47598	0.931406	0.918272	0.968593	1.10991	0.875502	1.07625	0.909884	0.957736	0.1387	0.0003	0.5281	1.53158	1.33242	1.19986	0.92007	0.958014	1.0182	1.19952	1.01758	0.982423	2	7	0.006	-0.014	0
2384	296344	Mybl2	myeloblastosis oncogene-like 2	TC540900	1.03708	1.08166	0.92711	0.887875	0.987737	0.756921	1.01226	0.895692	1.40151	0.0646	0	0.0011	1.68623	1.20071	0.777727	0.844141	0.748827	0.825786	1.11899	1.18227	1.48047	6	28	0.008	-0.011	0.001
2390				XM_235376	0.991096	0.98985	1.15418	1.44304	1.3807	0.838862	1.0089	1.16486	1.06644	0.062	0.5659	0.0009	1.56447	0.954228	0.975819	0.892058	0.701619	1.16665	1.18442	0.846269	0.880594	3	28	0.009	-0.009	-0.001
2394	25571	Ttpa	tocopherol (alpha) transfer protein	NM_013048	0.643377	0.617364	1.11621	1.29451	1.12064	1.26284	1.02209	1.39242	1.29148	0.0002	0	0.3852	0.51944	0.58148	0.977911	0.835389	0.816033	1.10243	1.09748	0.868621	0.890946	1	25	0.015	0.005	0.004
2401				TC555896	1.19715	0.955815	0.968466	1.14392	1.16065	0.963235	1.02493	1.14985	0.974812	0.6971	0.0004	0.0166	1.64018	0.924557	1.12226	0.946288	0.925722	1.0804	1.21421	0.943666	0.975071	15	28	0.009	-0.012	-0.003
2413	681353	LOC681353	similar to spermatogenesis associated glutamate (E)-rich protein 4b	XM_576492	1.09202	0.972357	0.933711	1.01441	1.49874	0.96821	1.5625	1.40561	0.945791	0.0117	0.0002	0.1203	1.07086	1.00025	0.891773	0.896027	0.899897	0.999749	1.21022	1.10766	0.973456	4	28	0.012	-0.005	0.005
2430				AI179987	1.30001	1.37479	1.01184	0.984525	1.11176	0.85552	1.10928	0.980727	0.812783	0.9016	0	0.4028	1.54335	1.41519	0.989631	1.01037	0.954461	0.914647	1.17429	0.851594	0.787485	7	7	-0.001	-0.011	-0.003
2433				BQ205131	0.675078	1.27418	1.05153	0.994652	1.07104	0.783594	1.25991	1.10436	0.905703	0.4875	0	0.002	0.835175	1.00535	1.27779	0.948322	0.886534	1.13395	1.30028	0.771808	0.643508	22	25	0.007	-0.001	-0.004
2434	294025	Obfc1	oligonucleotide/oligosaccharide-binding fold containing 1	NM_001011943	1.11897	0.986528	0.967514	1.04744	0.948568	0.953831	0.909626	1.15402	1.10445	0.8952	0.0003	0.0917	1.50494	0.872119	0.993009	0.911975	0.924508	1.00699	1.04217	1.00905	1.03226	14	2	0.01	-0.01	-0.003
2436	24211	Atp1a1	ATPase, Na+/K+ transporting, alpha 1 polypeptide	NM_012504	0.683704	0.619253	0.799728	1.02064	0.921435	0.979355	0.83301	1.4315	1.81923	0.0026	0	0.055	0.646459	0.627485	0.887892	1.25964	1.59883	1.55533	1.0883	1.57484	1.64786	14	1	0.018	0.003	-0.009
2446	83765	Rtn4	reticulon 4	NM_031831	0.792611	0.651922	0.935498	1.31469	1.0645	1.17555	1.0711	2.76221	3.76925	0.0027	0	0.0217	0.870023	0.639417	0.821939	0.728241	0.571521	0.82268	1.31528	2.67949	3.22891	14	14	0.025	-0.003	0.018
2459				AJ007467	1.14251	1.00351	0.979653	1.04623	1.19982	0.96137	2.5178	0.986343	0.856966	0.107	0.0041	0.5289	1.11181	1.0434	0.938582	0.996486	0.913331	1.02968	1.16627	0.879379	0.880022	4	18	0.009	-0.006	-0.001
2461	64159	Spna2	alpha-spectrin 2	NM_171983	0.622762	0.823833	0.806255	1.00007	0.775041	0.786261	0.679292	1.20554	1.51315	0	0	0.0669	0.828049	0.841663	1.04582	0.999925	1.08732	1.17091	1.48218	1.74839	1.61397	14	11	0.018	-0.001	-0.011
2462	116551	Pdk1	pyruvate dehydrogenase kinase, isozyme 1	NM_053826	0.627464	0.745453	0.950685	1.22931	1.01921	1.0447	1.04201	1.50106	1.65875	0.0122	0	0.2237	0.704231	0.641873	0.860489	0.958329	0.995354	1.10161	0.920408	1.07547	1.00465	1	19	0.019	0.003	0.003
2471	24297	Cyp1a2	cytochrome P450, family 1, subfamily a, polypeptide 2	NM_012541	0.481585	0.490603	1.08839	1.98343	1.02004	2.01635	0.670379	1.81834	1.98373	0	0	0.1221	0.217068	0.415221	0.979962	1.23781	1.1734	1.12965	0.447824	0.873982	0.784877	1	8	0.027	0.016	0.005
2473	312897	Msc	musculin	XM_232587	1.42736	1.08246	0.981347	1.05027	1.1763	0.861234	1.06365	0.968763	0.927072	0.4794	0	0.2601	1.7124	1.03343	0.965035	0.956839	0.997305	1.0027	1.02609	0.893265	0.872287	2	2	0.005	-0.013	-0.001
2490				AA818858	1.32976	1.5047	1.0198	0.941998	1.4617	0.762584	1.20968	0.740141	0.530513	0.0469	0	0.11	1.32414	1.47176	1.01592	0.984083	0.806081	0.745536	1.12231	0.642338	0.534357	5	29	-0.009	-0.009	0.001
2493	117560	Klf9	Kruppel-like factor 9	NM_057211	0.897078	0.971129	1.00825	1.04254	0.945576	0.991751	1.12849	1.98161	1.72118	0.1675	0	0.0907	0.949809	0.861951	0.928866	0.85072	0.923308	1.08688	1.27313	1.15619	1.79589	11	14	0.019	-0.003	0.004
2504	29184	Cd36	CD36 molecule (thrombospondin receptor)	NM_031561	0.382273	0.706876	1.24707	2.34363	1.53508	3.18865	2.56764	3.63991	4.70412	0	0	0	0.387172	0.654125	0.824309	0.523306	0.453816	0.558224	0.612752	1.17569	1.56248	1	14	0.028	0.011	0.053
2513				XR_006620	0.478843	0.660265	0.813603	1.13539	0.73642	1.21051	0.706107	1.25506	1.18378	0.3039	0	0.4068	0.532299	0.579016	0.817534	1.01739	1.22483	1.36945	0.982608	1.26499	1.08668	1	19	0.02	0.007	-0.008
2535	293186	Lyve1	lymphatic vessel endothelial hyaluronan receptor 1	XM_219001	1.4596	1.03911	1.06472	1.12852	1.01506	0.787306	0.800054	0.984941	1.0752	0.5813	0	0.012	1.90025	1.02614	1.02913	0.925103	0.829364	0.903301	0.958458	0.846864	0.930252	2	2	0.005	-0.015	-0.003
2584	25430	Dio1	deiodinase, iodothyronine, type I	NM_021653	0.982925	1.49151	1.16207	1.01707	0.81284	0.844558	0.664773	0.809047	0.580249	0	0	0	0.961254	1.31806	1.95616	1.39891	1.20438	1.55611	1.13007	0.679551	0.574222	21	10	0.016	0.008	-0.022
2586				TC560290	1.14153	1.00379	0.996214	1.05251	1.51442	0.943697	1.19371	0.954512	0.910837	0.0821	0.0013	0.1422	1.13526	1.06164	0.929888	0.979491	0.958343	1.03514	1.13887	0.900719	0.840307	4	18	0.009	-0.007	0
2588	308795	Mesdc1	mesoderm development candidate 1	NM_001013149	1.6194	1.19874	1.01998	0.92495	0.992742	0.74019	1.11466	0.875744	1.33946	0.6205	0	0.2458	2.08293	1.26167	1.00726	0.914248	0.7895	0.785222	1.14042	0.848111	0.974218	2	2	0	-0.016	0
2589	24468	Hspa8	heat shock protein A8	NM_024351	0.923735	0.937684	1.17013	1.49907	1.2744	1.3767	1.26982	1.72209	1.86718	0	0.1537	0.0445	1.36146	0.876271	0.966192	0.828435	0.645326	0.904654	0.983186	0.878052	1.01681	1	28	0.02	0.002	0.01
2590	29288	Rps3a	ribosomal protein S3a	NM_017153	1.00113	1.01415	0.998867	0.952589	1.0199	0.876703	0.932013	1.04095	1.12829	0	0	0	1.11567	1.10133	1.01119	0.717828	0.648255	0.71603	0.868071	0.86704	1.00366	14	6	0.006	-0.008	0.004
2595	246263	Acsm2	acyl-CoA synthetase medium-chain family member 2	NM_144748	0.639806	1.53122	1.55526	1.57574	1.35938	1.30509	1.21839	1.43732	1.2585	0	0	0	0.101685	0.803922	0.938936	0.29608	0.169866	0.193322	0.353542	0.563888	1.06106	10	6	0.014	0.001	0.042
2599	309375	Marveld1	MARVEL domain containing 1	BC088295	1.18668	0.949281	0.792463	0.861724	0.924285	0.743972	1.0053	0.83971	0.994702	0	0	0	1.35549	1.51938	1.59486	5.07582	4.91317	5.75433	3.61106	0.864175	0.847271	2	13	0.007	0.012	-0.049
2601				XM_232602	0.537329	0.684894	1.21273	1.20533	0.813546	0.931074	0.623728	1.00261	1.68015	0.1757	0	0.0013	0.858752	0.837821	0.997394	1.07478	1.07298	1.07979	0.767136	1.25009	1.04349	1	1	0.017	-0.002	-0.008
2619	24482	Igf1	insulin-like growth factor 1	NM_178866	0.312114	0.530097	1.13144	1.20066	1.00132	0.927126	0.710631	0.998685	0.857016	0.0009	0	0.0169	0.274098	0.605721	1.02344	1.15532	1.38575	1.26272	0.97945	1.32644	1.13555	8	8	0.018	0.017	-0.01
2627	362326	Tspan12	tetraspanin 12	NM_001015026	1.18564	0.963401	1.06218	1.13967	1.14219	0.843075	0.948786	1.03429	0.92531	0.5379	0.0002	0.0126	1.76779	0.919925	1.10795	0.965706	0.83975	1.0824	1.06102	0.72511	0.750124	3	2	0.006	-0.012	-0.003
2639				XM_001075609	1.24437	1.08732	1.0022	1.14528	1.09719	0.801743	0.783849	0.880275	0.820882	0.1615	0	0.0005	2.09988	0.997799	1.33342	0.91799	0.777338	1.04286	1.24587	0.797663	0.72717	21	2	0.005	-0.018	-0.008
2644	367795	RGD1560997	similar to ribosomal protein S27a	XM_346305	0.973728	0.994077	1.08923	1.41755	1.37216	0.892221	0.915205	1.155	1.02789	0.0039	0.4415	0	1.39054	1.04612	1.05237	0.750846	0.659989	0.957622	1.00592	0.876371	0.845426	3	7	0.008	-0.01	0.003
2649	494345	Pdcd10	programmed cell death 10	NM_001009542	0.74932	0.733031	1.12885	1.21481	0.965984	0.958117	0.784029	1.30075	1.58022	0.9898	0	0.342	0.94667	0.680283	1.10054	0.999359	0.899311	1.14795	1.00064	1.15816	1.3181	1	24	0.018	-0.002	-0.002
2663	299800	Tmem19	transmembrane protein 19	NM_199098	0.422655	0.801935	0.926544	1.32871	1.27267	1.05039	0.706712	0.955141	0.820516	0.001	0	0.002	0.419966	0.752982	1.0876	1.25384	1.24003	1.6314	1.43777	1.04486	0.928951	8	25	0.015	0.01	-0.012
2664				AI170356	1.1194	0.963689	1.03716	1.16514	1.5325	0.929217	1.15566	0.992924	0.894079	0.0192	0.0003	0.0072	1.08533	1.07255	0.965323	0.999664	0.919536	1.00034	1.17	0.879384	0.844456	3	18	0.009	-0.008	0.001
2669	246755	Bcas1	breast carcinoma amplified sequence 1	NM_145670	1.17798	1.00322	0.986698	1.02985	1.53266	0.933939	1.19828	0.996775	0.884351	0.1121	0.0029	0.1662	1.11353	1.0351	0.928555	0.988181	0.960448	1.04382	1.13814	0.916555	0.873922	4	18	0.009	-0.009	-0.001
2674	170818	Icmt	isoprenylcysteine carboxyl methyltransferase	NM_133310	0.642158	0.846867	0.856131	1.02826	1.22972	1.17161	1.29838	1.53945	1.08023	0.067	0	0.1073	0.665792	0.762047	0.909414	0.756676	0.971741	1.05855	1.77613	1.05095	0.914127	11	25	0.013	0.005	0.003
2685	25650	Atp1b1	ATPase, Na+/K+ transporting, beta 1 polypeptide	NM_013113	1.43315	1.09278	1.01281	1.1256	1.20897	0.90181	1.03101	0.857157	1.5001	0	0	0.0041	1.20495	0.846694	0.987189	0.653807	0.674742	0.922565	0.936603	0.929455	1.10035	15	28	0.006	-0.011	0.005
2702	25048	Klkb1	kallikrein B, plasma 1	NM_012725	1.11644	0.971289	1.1655	1.45281	1.41079	0.981131	0.902602	1.22511	1.01546	0.0545	0.0014	0	2.08118	0.984538	1.17204	0.891805	0.765106	1.06284	0.964346	0.743472	0.896106	3	2	0.007	-0.012	0.001
2715				S58644	0.809091	1.01824	1.00932	1.30926	1.25148	0.630133	0.641608	1.04795	1.07824	0.5948	0.7643	0.0017	1.56245	0.754823	0.990679	0.791846	0.675446	1.16776	1.14483	0.720123	0.653412	9	26	0.013	-0.014	-0.005
2718	303772	Slc16a6	solute carrier family 16, member 6 (monocarboxylic acid transporter 7)	NM_198760	1.89304	1.37625	0.923421	0.763787	0.744145	0.517596	0.651	0.627506	1.76735	0.0015	0	0.0051	1.70877	1.97065	1.30249	0.932508	0.926734	1.06749	1.11731	1.13631	0.710111	6	29	0	-0.023	-0.019
2732	498276	LOC498276	Fc gamma receptor II beta	XM_001077008	1.32008	1.15333	0.961653	1.01969	1.13032	0.8692	0.548641	0.612132	0.980312	0.2033	0.0002	0.0012	1.41405	1.06166	1.02018	0.825524	0.727176	0.795307	0.977847	1.04878	1.14247	21	28	0	-0.012	-0.006
2738				AW914778	1.09535	1.20097	1.28672	1.03617	1.2004	0.728218	0.715515	1.04602	0.941562	0.2511	0	0.0022	1.83621	1.19381	1.26185	0.708944	0.73414	0.815743	0.963829	0.726529	0.753038	21	2	0.003	-0.016	-0.001
2740				AI103224	1.45524	1.23096	0.922153	0.999812	1.03845	0.802503	1.0465	1.21589	0.690713	0.7261	0	0.0002	1.54771	0.990553	1.06507	0.891157	0.886316	1.00019	1.22187	0.873591	0.817754	7	7	0	-0.01	-0.002
2748	25710	Cd3d	CD3 molecule delta polypeptide	NM_013169	0.990478	0.810417	0.839572	1.00952	1.25925	0.765855	1.25563	1.6942	1.19442	0.7224	0	0.004	1.1517	0.746031	0.900088	0.841598	0.782313	0.935027	1.54212	1.32643	1.42878	11	11	0.013	-0.005	0.006
2750	246248	Fmo5	flavin containing monooxygenase 5	NM_144739	0.516012	0.816444	1.02764	1.68587	1.33421	1.50427	1.01262	1.85646	1.8066	0	0	0	0.487374	0.59152	0.987381	0.392245	0.377611	0.456337	0.891997	1.46371	1.49368	1	16	0.022	-0.002	0.026
2755	116670	Ppp1r12a	protein phosphatase 1, regulatory (inhibitor) subunit 12A	NM_053890	1.09818	0.973583	1.05238	1.13167	1.17838	0.988319	0.942253	1.07193	1.12632	0	0.0003	0	1.32074	0.934236	0.99603	0.620567	0.641912	0.707877	0.959332	1.00964	1.00397	3	28	0.007	-0.012	0.009
2765	24451	Hmox1	heme oxygenase (decycling) 1	NM_012580	1.06801	0.849986	0.962975	0.984988	0.86904	1.16217	0.801226	1.08345	2.27469	0.1813	0	0.2822	1.62103	0.756801	0.875817	0.849484	0.903707	1.14412	1.01501	1.43036	2.10008	14	14	0.014	-0.01	-0.002
2770				AA848804	1.44465	1.36119	1.0476	0.987523	1.53307	0.817936	1.218	0.959314	0.814853	0.0025	0	0.0086	1.4007	1.32034	1.01248	0.920279	0.902991	0.880722	1.1758	0.796981	0.742638	5	7	-0.001	-0.009	0
2774	498423	Sertad2	SERTA domain containing 2	NM_001024903	1.21419	1.0364	1.02761	0.972395	1.03751	0.929803	1.3702	1.23012	1.16338	0	0	0.0176	1.27885	0.850295	0.907623	0.652263	0.623786	0.752624	1.06524	0.811454	0.873793	16	28	0.004	-0.009	0.011
2776	368066	Inmt	indolethylamine N-methyltransferase	XM_347233	0.648195	0.918467	0.979903	1.86631	1.3813	0.870567	0.757507	1.0201	0.792882	0	0	0	0.615485	0.827932	1.7467	4.98887	8.17843	5.27327	2.02122	1.08935	0.632296	12	20	0.007	0.016	-0.039
2783	295261	Tmod4	tropomodulin 4	XM_215641	1.65258	1.11292	0.991409	1.0417	1.22073	0.900549	1.11472	1.01679	0.998844	0.0203	0	0.0816	1.98556	1.13965	0.919993	0.876878	0.879366	0.923135	1.00116	0.86557	0.835694	2	2	0.004	-0.014	-0.002
2785				XM_218427	0.769183	0.93663	0.970125	1.04462	0.883066	0.764526	0.529345	0.718669	0.583284	0	0.0003	0.0095	1.27966	1.0149	1.2772	1.2913	1.22842	1.18908	1.12454	1.5194	0.985098	21	17	0.008	-0.006	-0.021
2790				ENSRNOT00000003498	0.162951	0.461832	0.733637	1.17972	0.953624	1.38567	1.1642	1.89715	1.8127	0	0	0.2087	0.162707	0.355529	0.52613	0.581934	0.780304	1.04638	1.13145	1.37163	1.32139	1	11	0.023	0.009	0.014
2791	294673	Hexb	hexosaminidase B	NM_001011946	1.16239	1.00068	1.142	1.32037	1.16582	0.980032	1.04594	1.19685	1.09019	0	0	0.0001	0.999325	0.755481	1.02619	0.712376	0.638941	0.715153	0.664223	0.73876	0.977798	9	6	0.007	-0.007	0.01
2792	24300	Cyp2b1	cytochrome P450, family 2, subfamily b, polypeptide 1	XM_341808	0.746578	2.25881	1.9976	1.96837	1.10841	0.78267	0.384899	0.891587	0.696739	0.095	0	0.272	0.85213	2.47799	2.22255	2.21538	1.68897	1.27216	0.617032	0.761481	0.484824	12	10	0.005	-0.005	-0.025
2801				AA819024	1.6198	1.73146	1.01297	0.938865	1.31901	0.83332	1.4595	0.987034	0.567971	0.1328	0	0.041	1.45902	1.41839	1.21467	0.962839	0.908643	0.937865	1.53629	0.723604	0.616643	5	18	-0.009	-0.009	-0.002
2807	304983	Tagln2	transgelin 2	NM_001013127	1.07512	0.911297	0.969157	1.19367	0.925421	1.05352	0.736911	1.03292	1.61486	0.3294	0.0009	0.2545	1.46665	0.993449	0.975131	1.00655	0.858983	0.968468	0.986375	1.43431	1.3132	14	16	0.014	-0.012	-0.005
2810				XM_575242	0.537207	0.733279	0.976805	1.1512	0.777962	1.128	0.687265	1.28519	1.45294	0.4736	0	0.049	0.669928	0.688008	0.993564	1.00644	1.30622	1.04435	0.764424	1.23813	1.21867	1	1	0.018	0.005	-0.002
2815	288513	RGD1305593	similar to RIKEN cDNA 1810042K04	XM_001065112	0.70599	0.829358	0.910816	1.04078	0.957313	1.36932	1.32352	1.67879	1.39801	0.0004	0	0.064	0.719407	0.808296	0.959217	0.908728	0.914373	1.04789	1.06703	1.16743	1.20529	11	11	0.016	0.005	0.006
2830	24211	Atp1a1	ATPase, Na+/K+ transporting, alpha 1 polypeptide	NM_012504	0.595648	0.564283	0.744895	0.987514	0.873261	1.02241	0.759059	1.3149	1.70856	0.0055	0	0.1388	0.560773	0.555618	0.81941	1.15614	1.41815	1.50353	1.01249	1.59427	1.57108	1	1	0.018	0.003	-0.009
2831				XM_347141	1.44832	1.05944	0.997718	1.06048	1.34915	0.8555	1.00228	0.908592	0.921803	0.2749	0	0.0559	1.61298	1.05892	1.02723	0.95589	0.857544	0.960511	1.04072	0.872162	0.851782	5	2	0.005	-0.017	-0.001
2838				AI237884	1.65854	0.996969	1.00303	1.0618	1.42735	0.947503	1.20729	0.993409	0.893301	0.2859	0	0	4.06299	1.08344	0.943891	1.01764	0.958217	0.992302	1.09616	0.893451	0.862127	5	2	0.007	-0.019	0
2840				XM_345305	1.09726	0.979763	1.07959	1.18275	1.63891	0.849141	1.10083	0.996859	0.914502	0.0208	0.0011	0.0014	1.23039	1.00314	0.923196	0.941806	0.885873	1.05253	1.17468	0.819531	0.790431	3	18	0.009	-0.008	0
2852				TC567245	1.15171	1.3733	0.911847	0.968797	1.06336	0.845874	1.18036	1.15181	0.728871	0.0005	0	0.0209	1.16918	1.07553	1.0312	0.69558	0.64426	0.713361	1.20744	0.836103	0.697449	7	7	0.002	-0.01	0.004
2861	360420	Rdh7	retinol dehydrogenase 7	NM_133543	0.57307	0.958332	0.960966	1.2151	0.892124	1.22513	0.787188	1.19862	0.984802	0.3487	0	0.1942	0.512964	0.757647	1.0152	1.22824	1.28198	1.48018	1.06814	1.05611	0.960429	1	8	0.015	0.007	-0.009
2864				AA964300	1.04652	1.1812	1.01741	1.13887	1.34953	0.739531	0.945839	1.04412	0.86391	0.0081	0.0001	0.0001	1.25782	0.914508	1.02961	0.849655	0.776038	0.982587	1.16817	0.752712	0.619242	3	26	-0.007	-0.008	0.001
2868	287925	Pkp2	plakophilin 2	XM_213560	1.22061	1.00381	1.01069	1.29251	1.09205	0.996189	1.01693	1.0121	0.925597	0	0	0	1.27434	1.01239	0.893197	0.636244	0.550677	0.732083	0.861665	0.908029	0.830749	13	7	0.005	-0.012	0.01
2870	79125	Anxa6	annexin A6	NM_024156	0.632094	0.750137	0.924184	1.22931	1.01417	1.05361	0.729848	1.06947	1.2619	0.7457	0	0.2979	0.78379	0.657453	0.962159	0.928035	0.985831	1.127	1.04943	1.19734	1.16111	1	1	0.019	0	-0.006
2872	25124	Stat1	signal transducer and activator of transcription 1	NM_032612	0.749845	0.77789	0.876924	1.19034	1.02997	0.962884	0.71516	1.22979	1.44813	0.896	0	0.027	0.508506	0.604901	0.892816	0.970032	1.21735	1.38862	1.08456	1.32592	1.26692	1	19	0.02	0.006	-0.007
2882	94268	Efna1	ephrin A1	NM_053599	0.687489	0.690672	0.909299	1.13604	0.99891	1.03441	0.841763	1.37578	1.38279	0.5971	0	0.5885	0.702244	0.581052	0.940152	0.903954	1.00109	1.12414	1.09577	1.61767	1.51351	1	11	0.02	0.003	0
2883				AW143756	1.16019	0.986882	1.00825	1.00735	1.17767	0.889639	1.0702	0.951715	0.937847	0.6072	0	0.005	1.58994	1.01154	0.945609	0.992648	0.892353	1.06096	1.12328	0.91685	0.923468	5	2	0.008	-0.013	-0.004
2887				XM_577125	1.1439	1.15638	1.0487	1.1569	1.10667	0.758483	0.878415	0.975132	0.925039	0.5369	0	0.0002	1.9078	0.933295	1.12088	0.94168	0.966935	1.0785	1.02487	0.872341	0.780601	21	2	0.004	-0.012	-0.005
2888	299933	Dscc1	defective in sister chromatid cohesion 1 homolog (S. cerevisiae)	XM_216934	1.30808	1.14483	1.23305	1.04053	1.13987	0.818572	1.02293	0.946679	1.35842	0.0848	0	0	2.35448	1.26139	0.856764	0.918032	0.810758	0.926276	0.977073	0.835674	0.776263	6	2	0.005	-0.017	-0.004
2903				TC549176	0.707755	0.583576	0.91768	2.04538	2.71797	2.28334	1.76987	1.83045	1.02759	0	0	0	0.820027	0.551406	0.55634	0.848153	0.972411	1.03682	0.872098	1.28053	1.27965	8	11	0.009	0.005	0.026
2910				AA874941	0.860419	0.972964	0.947951	1.26208	0.918319	1.25385	0.700059	1.44368	0.8701	0.2457	0.0001	0.0244	0.742528	0.987667	1.18674	1.15654	1.19773	1.60352	1.22872	1.01233	0.786815	17	25	0.008	0.002	-0.008
2913				BI286340	1.16229	0.985516	0.984886	1.06387	1.5323	0.951624	1.20189	1.01448	0.892803	0.0848	0.0091	0.2501	1.10677	1.04886	0.94536	0.981842	0.975953	1.0435	1.10951	0.884388	0.874705	4	18	0.009	-0.007	0.001
2914	24437	H1f0	H1 histone family, member 0	NM_012578	1.53162	1.20602	0.947215	1.03449	0.998988	0.75032	0.850853	0.805418	0.705148	0.0002	0	0.024	2.0048	1.32475	1.13589	1.00101	0.819065	1.09354	1.29515	0.958443	0.952144	2	2	0	-0.014	-0.009
2915	298312	Yipf1	Yip1 domain family, member 1	NM_199383	0.719384	0.879755	1.05014	1.11254	0.84919	0.893395	0.601686	0.978837	0.945537	0	0.0007	0.0999	0.851557	0.974607	1.34084	1.26659	1.28973	1.45682	1.13895	1.08553	1.02116	12	25	0.013	-0.001	-0.017
2920				AI231792	1.07918	1.20133	0.988797	0.989554	1.40883	0.980631	1.76449	1.06131	0.757245	0.0046	0	0.2639	0.915917	1.07042	1.0354	0.985855	0.928599	1.01045	1.49996	0.72859	0.730269	4	18	0.005	0.001	0.002
2922	81002	Trim23	tripartite motif-containing 23	XM_342183	1.1669	0.99661	0.975891	1.05616	1.56719	0.951642	1.20826	1.00339	0.88037	0.0897	0.0085	0.1623	1.1127	1.05896	0.939366	0.984827	0.941094	1.02195	1.1229	0.914234	0.880975	4	18	0.008	-0.005	0.001
2927	117099	Bdh1	3-hydroxybutyrate dehydrogenase, type 1	NM_053995	1.23516	1.02543	1.10651	1.11521	0.965516	0.742029	0.688142	0.842585	0.760605	0.043	0	0.003	2.15909	1.01377	1.19203	0.986233	0.862696	1.20156	1.07115	0.661193	0.693404	21	2	0.004	-0.015	-0.011
2930				AW915082	1.23726	0.911914	1.03055	1.11649	1.01616	0.885674	0.891252	1.0896	1.1198	0.09	0	0.0246	1.55942	1.01246	0.987539	0.790992	0.672685	0.844993	0.948623	1.03989	0.926419	15	2	0.009	-0.015	0.002
2942				AF050659	1.89895	1.11573	1.03419	0.927283	0.99374	0.704731	1.45589	1.00626	0.72654	0.3151	0	0.8148	1.63182	1.01953	1.21652	0.971835	0.925918	0.749693	1.42448	0.867372	0.684869	7	7	-0.003	-0.011	-0.001
2944	25518	Ppia	peptidylprolyl isomerase A (cyclophilin A)	NM_017101	0.584997	0.835142	0.993355	1.04369	0.856875	1.02074	0.746864	1.07256	1.16359	0.1848	0	0.4988	0.700331	0.84808	1.00664	0.991591	1.12393	1.09075	0.78721	1.11772	1.06984	1	1	0.015	0.003	-0.006
2954	301384	Hibch	3-hydroxyisobutyryl-Coenzyme A hydrolase	NM_001013112	0.639863	0.76072	1.08838	1.12523	0.844881	0.882725	0.74198	1.16335	1.29419	0.1863	0.0007	0.2867	0.831272	0.703551	1.16443	1.19084	0.950154	1.26144	1.03443	0.985972	1.01403	1	19	0.016	-0.002	-0.007
2957	314259	Mpp5	membrane protein, palmitoylated 5 (MAGUK p55 subfamily member 5)	XM_234328	1.05973	1.02927	0.970733	1.04877	1.06381	0.789814	1.1335	1.15285	0.856735	0.0094	0.0001	0.0082	1.21927	0.872973	1.09756	0.868851	0.650714	0.825141	1.04457	0.867743	0.778941	4	7	0.005	-0.011	0.005
2985	302969	Srrm2	serine/arginine repetitive matrix 2	XM_220207	1.1185	1.11296	0.993813	0.947271	1.10073	0.896924	1.13334	1.10789	0.91989	0	0	0.0162	1.22817	0.822482	1.01939	0.657263	0.776543	0.664574	1.00925	1.00619	0.884123	5	28	0.002	-0.006	0.006
2994	140669	Abcb6	ATP-binding cassette, sub-family B (MDR/TAP), member 6	NM_080582	1.1116	1.42673	1.29026	1.15127	1.00439	0.963524	0.755966	0.875401	0.683434	0.6674	0	0.4627	1.22684	1.31387	1.37855	1.03072	0.995611	0.954247	0.869313	0.752253	0.64134	21	21	0.002	-0.009	-0.007
2996	59296	Dnase2b	deoxyribonuclease II beta	NM_021664	0.928199	0.681395	0.763921	0.813297	0.983177	0.749115	1.02037	1.01682	1.25385	0	0	0	1.12706	0.783215	0.882206	0.870327	1.27694	1.86426	4.06618	4.707	3.06416	23	11	0.018	0.001	-0.019
3006	305505	Ccm2	cerebral cavernous malformation 2	XM_223622	0.808163	0.909561	1.09512	1.17608	0.997002	1.09029	1.06905	1.25905	1.50677	0.0001	0	0.008	0.937134	0.904389	1.03911	0.919081	0.928202	0.974352	0.911651	1.003	1.03524	1	24	0.012	-0.002	0.003
3007				CB547915	0.717092	0.650352	0.738499	0.81202	1.22363	0.801811	1.21444	1.22169	1.49362	0.7287	0	0.6738	0.686002	0.733459	0.826419	0.986882	1.02289	1.01312	1.22946	1.14121	1.30213	23	11	0.01	-0.004	-0.003
3012	25236	Gpc3	glypican 3	NM_012774	1.26154	0.936387	0.922266	0.999468	1.31308	0.879562	1.11133	0.969143	0.955603	0.3736	0	0.0208	1.82689	1.00624	1.01884	0.972131	0.90446	0.965312	1.12694	1.00053	1.02885	4	2	0.007	-0.013	0.003
3024				TC533023	1.23344	1.14155	0.999712	1.24431	1.17426	0.797917	1.10614	1.00236	0.680338	0	0	0.0141	1.23329	1.00029	0.916106	0.711857	0.658351	0.564289	1.09622	0.81733	0.536344	5	7	0.002	-0.015	0.008
3034				DV728620	1.16038	1.25526	1.22124	1.31172	1.11704	0.869296	0.86537	1.12855	0.931838	0.0013	0.0064	0.0036	1.17701	0.90444	1.24217	0.77029	0.637773	0.908396	1.06816	0.807709	0.872573	21	29	0.009	-0.012	0.001
3041				TC523990	0.500883	1.24759	2.17835	2.7647	2.16727	1.38752	0.958987	1.80256	1.37194	0	0	0	0.494574	1.67336	0.837594	0.434919	0.394015	0.439501	0.494017	0.838644	1.04101	12	6	0.016	-0.01	0.014
3071				S43941	0.759017	0.962626	1.41663	1.46007	1.35948	0.809199	0.530602	0.788611	0.537106	0.0003	0	0	0.788012	1.03737	1.42069	1.1951	1.0995	1.33518	1.31543	0.954433	0.746719	12	25	0.008	-0.002	-0.016
3081	25125	Stat3	signal transducer and activator of transcription 3	NM_012747	1.05567	1.01889	0.952541	1.16973	1.35559	0.981112	1.09214	1.13957	1.45742	0	0.0002	0.0001	1.38739	0.954187	0.825219	0.793742	0.618815	0.834832	0.966781	0.913409	1.17525	23	28	0.017	-0.005	0.006
3083	361238	RGD1311307	similar to 1300014I06Rik protein	NM_001025719	0.64985	0.770382	1.07233	1.41712	1.08851	1.21062	1.03257	1.25549	1.38319	0.0006	0	0.0142	0.92818	0.712974	0.942369	0.86596	0.797897	0.977729	0.890848	1.02227	1.07156	1	24	0.015	-0.001	0.006
3090	305614	Sptbn1	spectrin, beta, non-erythrocytic 1	AJ242018	1.15102	1.0107	0.952599	1.00262	1.48435	0.889923	1.54678	1.10043	0.84316	0.0202	0.0033	0.1877	1.08318	1.03352	0.921334	0.948213	0.930648	0.997379	1.05555	0.868024	0.82004	4	18	0.008	-0.006	0.007
3096	306804	Iars	isoleucyl-tRNA synthetase	XM_225196	0.718227	0.646718	1.00886	1.16039	0.991142	0.901784	0.777457	1.17517	1.47299	0.466	0	0.5971	0.868474	0.823075	1.09498	1.05916	0.94771	1.08986	0.8522	1.11366	1.19262	1	1	0.018	-0.003	-0.005
3103	140666	Rcan2	regulator of calcineurin 2	NM_175578	0.864271	0.835165	1.11404	1.49595	1.51794	1.12224	0.903575	0.909164	0.735684	0.5231	0.0002	0	0.791783	0.845319	0.993651	1.04413	0.848817	1.00635	1.2683	1.12279	1.03948	13	11	0.015	0.004	-0.008
3106				XM_236238	0.512757	0.75707	1.02344	1.59644	1.18372	0.849187	0.788504	1.51442	1.69245	0.3747	0.0029	0.0661	0.942648	0.744248	0.976558	0.875276	0.648618	1.47658	1.08907	1.06059	1.12922	1	30	0.022	-0.005	0
3134	362578	Ccdc23	coiled-coil domain containing 23	NM_001038994	1.28175	1.11064	1.00329	0.91532	0.907947	0.776891	0.926308	1.02451	1.1062	0.0243	0	0.0082	1.69539	0.996713	1.04504	0.937538	0.84902	0.945085	1.19973	0.986889	1.1134	6	28	0.004	-0.012	-0.004
3138	309607	RT1-CE5	RT1 class I, locus CE5	NM_001008843	0.314222	0.422732	0.625413	1.03968	0.668094	1.15615	0.699362	1.63668	2.53194	0.0132	0	0.0243	0.358163	0.376371	0.691015	0.971274	1.40477	1.40575	1.02873	2.09268	2.24375	1	1	0.03	0.017	-0.004
3157				XR_005817	0.473837	0.509779	0.94402	1.34652	0.890531	1.61215	0.994344	1.97842	2.60691	0.0036	0	0.0317	0.605513	0.483286	0.70536	1.06055	1.19294	1.00566	0.754484	1.36769	1.63416	1	1	0.025	0.008	0.008
3158	683474	LOC683474	similar to aldehyde dehydrogenase 8 family, member A1	XM_001065122	0.645309	0.7396	0.974882	1.24161	0.931941	1.1527	0.811744	1.41888	1.39569	0.8869	0	0.5368	0.69665	0.656338	1.02512	0.95951	1.17161	1.24196	0.946512	1.31378	1.22195	1	1	0.02	0.005	-0.004
3162				TC526040	0.500134	0.839634	0.941139	1.17975	1.01615	1.10145	1.27429	1.4295	0.885721	0.2281	0	0.0011	0.322349	0.710475	1.20012	0.983851	1.20507	1.17109	1.42366	0.978696	0.954798	8	25	0.013	0.015	-0.001
3172	29362	Tef	thyrotrophic embryonic factor	NM_019194	1.023	1.06511	0.897049	0.891851	1.16069	0.853234	1.73443	1.57497	1.53086	0.0002	0	0.0005	1.15509	0.931322	0.89517	0.827956	0.8959	0.976997	1.22968	0.77943	1.208	11	28	0.012	-0.003	0.008
3173				AY011335	1.13609	1.41254	1.13386	1.1494	1.17472	0.643573	0.610127	0.776742	0.736301	0.2894	0	0	1.62555	1.63599	1.51046	0.775794	0.525938	0.866144	1.14018	0.743183	0.835346	21	29	0.005	-0.021	-0.008
3175	295443	Papss1	3'-phosphoadenosine 5'-phosphosulfate synthase 1	XM_215701	1.30207	1.15419	1.1792	1.13994	1.2762	0.892902	0.948261	0.86139	0.935203	0.2919	0	0.0221	1.63395	1.12301	1.10036	1.02056	0.847577	0.902441	0.979443	0.893125	0.940954	21	2	0.003	-0.014	-0.003
3176	64441	Hsf2	heat shock transcription factor 2	NM_031694	0.938168	1.16547	1.06378	1.04651	1.05839	0.845258	0.990674	0.946176	0.648365	0.6029	0	0.0005	1.06632	1.04863	1.19025	0.872369	0.808846	1.00933	1.3363	0.791221	0.748318	10	26	0.002	-0.005	-0.004
3181				XM_001070503	1.13555	1.21006	0.959863	1.00274	1.59546	0.997261	1.20585	0.986116	0.931254	0.0225	0.0001	0.0426	1.01833	1.2232	1.01272	0.94624	0.917395	0.965788	1.30805	0.870266	0.795509	5	18	0.007	-0.007	-0.001
3183				CO393605	0.934411	1.40708	1.25512	1.5709	1.46404	0.939576	0.777303	0.974954	0.744574	0.362	0	0	1.03555	1.19076	1.44704	1.01517	0.798303	0.98483	1.22943	0.911386	0.857213	12	29	0.007	-0.008	-0.005
3185	406230	Rpp21	ribonuclease P 21 subunit (human)	NM_001002831	0.242068	1.14338	1.37153	1.34277	1.32668	0.956943	0.895621	0.980893	0.893756	0.0292	0	0	0.193762	1.20861	1.11488	0.992878	0.893993	1.00712	1.19281	1.04674	0.893782	10	22	0.013	0.016	-0.002
3186	81822	Actb	actin, beta	NM_031144	0.891252	0.759563	0.901553	1.19217	0.836512	1.07528	0.746919	1.01805	1.57646	0.0214	0	0.0566	1.1281	0.816677	0.956633	0.976511	1.14827	1.13706	0.98195	1.46923	1.28565	14	11	0.013	-0.003	-0.005
3187	117048	Cdh17	cadherin 17	NM_053977	1.02367	0.941339	0.90005	0.940408	1.23495	1.03368	1.0632	0.907253	0.815238	0	0	0.0003	0.976334	0.961601	0.840493	1.53597	2.09338	2.69942	2.39721	1.2196	0.817658	4	25	0.007	0.03	-0.059
3196				XM_220754	0.622791	0.999718	1.06395	1.12637	0.830327	1.00668	0.761903	1.03949	0.920463	0.3417	0	0.2205	0.655821	0.848136	1.20259	1.00028	1.05641	1.1614	1.05123	0.974813	0.799367	12	25	0.013	0.001	-0.009
3204				AA996568	1.25002	1.18971	1.01537	1.30388	1.39426	0.828671	0.941133	0.957103	0.965153	0.408	0.0007	0.0088	1.71346	0.984629	1.0318	0.924494	0.911631	1.17436	1.22259	0.856526	0.74611	3	26	0.006	-0.017	-0.005
3206	24505	Ins1	insulin 1	NM_019129	1.23052	1.12822	0.997047	1.03268	1.2237	0.865362	1.16825	1.15272	0.827407	0.0667	0	0.0092	1.55132	1.00295	0.919435	0.859414	0.848258	0.918044	1.24987	0.954762	0.806413	5	7	0.004	-0.013	0.003
3207	309122	H19	H19 fetal liver mRNA	BC099104	736.676	11.8046	4.49788	0.816846	0.814082	0.557216	0.736639	2.15046	1.18646	0.9783	0	0.2036	802.185	18.9319	2.67032	0.798433	0.769796	0.720097	1.01104	0.988962	0.9309	2	2	-0.04	-0.095	-0.006
3220				AW143922	1.59886	1.07161	0.991824	1.00818	1.1237	0.86232	1.07725	0.925216	0.869008	0.5036	0	0.1172	1.98713	1.20734	1.05554	0.957909	0.87239	0.980286	1.13379	0.870803	0.928695	2	2	0.005	-0.015	-0.001
3241				AA899342	1.26416	1.00803	0.957897	1.15401	1.17484	0.772607	0.799957	0.759131	0.601719	0.0531	0	0.0032	1.55356	1.03732	1.08606	0.870701	0.86751	0.991974	1.05747	1.01152	0.67202	21	7	0.006	-0.012	-0.002
3257	288564	Pop7	processing of precursor 7, ribonuclease P/MRP subunit (S. cerevisiae)	XM_213733	1.71825	1.05974	0.971196	0.99357	1.06204	0.903968	1.02529	0.986175	1.10602	0.2252	0	0.1885	1.77141	1.19373	1.00744	0.961945	0.802615	0.911642	1.00643	0.899422	0.965666	2	2	0.001	-0.012	0
3260				CB546173	1.17187	0.997186	1.00064	1.0908	1.53049	0.939784	1.2124	0.985293	0.889539	0.1131	0.001	0.1461	1.132	1.03566	0.981599	0.99936	0.97628	1.04667	1.15811	0.912243	0.86263	4	18	0.008	-0.007	0.003
3261	288803	Olr883	olfactory receptor 883	NM_001001358	1.17952	1.00473	0.970363	1.07139	1.53792	0.932275	1.18362	0.983972	0.897599	0.0534	0.0027	0.1237	1.09779	1.0529	0.940013	0.998145	0.931412	1.00186	1.1278	0.904612	0.856762	4	18	0.01	-0.007	0.002
3265	288665	Cux2	cut-like homeobox 2	XM_222184	0.831828	0.750304	0.99499	1.16665	1.36417	1.01292	1.29353	1.32087	1.1468	0	0	0	1.02262	0.702292	0.683302	0.640649	0.64992	0.733851	1.07368	0.714553	1.00501	8	28	0.014	-0.004	0.016
3282	24159	Acly	ATP citrate lyase	NM_016987	0.117369	1.00326	1.07539	1.01396	1.09679	0.996008	2.03135	1.48798	1.40879	0.0058	0	0.6902	0.112345	0.852664	0.852325	0.996739	0.895498	0.980231	1.2414	1.06367	0.807865	22	25	0.021	0.025	0.007
3285				AI231358	1.60231	1.43284	0.979717	1.0402	1.51058	0.901241	1.34791	0.955011	0.564558	0.0003	0	0.0479	1.37115	1.22999	1.02028	0.881606	0.873978	0.826548	1.26444	0.736517	0.578492	5	7	-0.008	-0.008	0.003
3291		LOC100363275		CF110144	1.20179	0.97386	0.988057	1.08033	1.23811	0.915551	1.1451	0.968749	0.914258	0.7837	0	0.0226	1.50306	1.04781	0.995782	1.00422	0.913907	1.03546	1.15538	0.898733	0.855266	4	2	0.007	-0.011	-0.003
3302	29286	Rps17	ribosomal protein S17	NM_017152	1.49159	1.39433	1.11038	1.02602	1.19166	0.870882	1.07943	0.925493	0.881777	0.0004	0	0	1.61387	1.56669	1.14386	0.827034	0.710453	0.769556	0.97398	0.808167	0.858186	7	29	-0.002	-0.012	0.002
3304				ENSRNOT00000037938	0.575092	0.981827	1.08654	1.32274	0.996543	1.09372	0.903344	1.41986	1.50313	0.034	0.0001	0.3956	0.709508	0.807265	1.23903	0.861761	0.717475	1.02594	0.986195	1.15411	1.00346	1	24	0.016	-0.002	0.003
3305	84398	Cd93	CD93 molecule	NM_053383	1.86904	1.11222	0.953346	1.13905	1.00634	0.7462	0.620254	0.792136	0.990555	0.0187	0	0.0001	2.07048	1.17267	1.0987	0.877855	0.826358	0.865112	1.01661	1.03476	0.993655	2	2	0.002	-0.019	-0.009
3318	29180	Uts2	urotensin 2	NM_019160	1.15143	0.980589	0.982666	1.05353	1.54248	0.921984	1.20046	0.992639	0.859069	0.147	0.0014	0.143	1.10791	1.06319	0.940184	1.01411	0.964211	1.00736	1.11241	0.911324	0.86708	4	18	0.01	-0.008	0.003
3321	307897	Sdr42e1	short chain dehydrogenase/reductase family 42E, member 1	XM_226509	0.692635	0.685353	0.952232	1.14229	0.92919	1.08164	1.09837	1.69405	1.47666	0.0079	0	0.1547	0.602769	0.676149	0.845663	0.816032	0.998519	1.15412	1.03133	1.00148	1.32187	1	1	0.019	0.002	0.004
3326	361810	Fkbp5	FK506 binding protein 5	NM_001012174	1.41822	1.544	1.14437	0.853409	0.846417	0.631238	0.770014	0.7623	1.24791	0.0095	0	0.0007	2.08637	1.58265	1.44026	0.977847	0.785509	1.06008	1.02215	0.669679	0.789475	6	2	0.005	-0.015	-0.003
3329	58921	Foxm1	forkhead box M1	NM_031633	1.28301	1.42842	1.27451	1.0312	1.11614	0.790928	0.888799	0.834729	1.14671	0.8452	0	0.0005	2.11705	1.7421	1.0016	0.9984	0.898785	0.966368	0.915892	0.841691	0.741991	6	2	0	-0.021	-0.003
3338	293628	Chid1	chitinase domain containing 1	XM_215122	1.00258	1.40103	1.2677	1.01162	0.944877	0.923504	0.853967	0.988166	0.940243	0.5131	0	0.993	0.997424	1.51212	1.26886	1.08891	1.03149	1.01927	0.889106	0.971841	0.881488	21	21	0.007	-0.006	-0.008
3344				AI406544	1.13364	1.00841	0.983547	1.04957	1.524	0.909339	1.28342	1.03959	0.85991	0.0357	0.0009	0.2554	1.09497	1.03093	0.923549	0.960843	0.959617	0.991587	1.13667	0.873791	0.823541	4	18	0.009	-0.007	0
3348				AF473848	1.19635	0.99051	1.00217	1.04183	1.53977	0.958527	1.185	0.978907	0.893585	0.059	0.0013	0.1972	1.09626	1.04977	0.957073	0.997831	0.960962	1.01016	1.13978	0.921366	0.827649	4	18	0.008	-0.008	0.002
3354				TC562699	1.28931	1.00594	1.04778	1.0609	1.14398	0.798338	0.994056	0.961192	0.896484	0.7173	0	0.002	1.65677	1.01065	0.989181	0.84583	0.846144	0.935259	1.39271	1.04215	0.764925	2	7	0.005	-0.015	-0.004
3355	315760	Parp16	poly (ADP-ribose) polymerase family, member 16	NM_001014093	1.0865	1.11401	1.13363	1.02318	0.998807	0.796565	0.799563	0.908441	0.843823	0.2001	0	0.0087	1.52013	1.0248	1.18691	0.911066	0.805618	1.00119	1.07542	0.872224	0.810336	21	2	0.005	-0.011	-0.006
3358				XR_008469	0.573349	0.731932	0.993575	1.18628	0.833082	0.95553	0.622017	1.09999	1.24701	0.2049	0	0.3531	0.652504	0.699549	1.11824	1.00642	1.02246	1.17399	0.92056	1.06713	1.03497	1	19	0.019	0.002	-0.009
3363	114490	Cited2	Cbp/p300-interacting transactivator, with Glu/Asp-rich carboxy-terminal domain, 2	NM_053698	1.0657	0.81834	0.879899	1.00468	1.04158	0.835731	0.870402	0.921196	1.02623	0.0123	0	0	0.996214	0.662827	1.24203	1.23615	1.00379	1.57116	1.38004	0.803747	0.71728	15	25	0.009	-0.007	-0.009
3372				TC539445	1.21728	1.07673	1.26473	1.5872	1.52564	1.13068	1.09096	0.957539	0.844716	0	0.0008	0.0104	1.02702	1.00745	0.992548	0.906865	0.839784	0.935972	0.959856	0.90069	0.789691	13	29	0.008	-0.006	-0.002
3379				AA850402	1.58046	1.20657	1.11458	1.14383	1.132	0.823302	0.800272	0.87776	0.813201	0.1442	0	0.0001	2.0789	1.10264	1.12881	0.875294	0.655555	0.917612	1.08239	0.761606	0.698729	2	2	0.001	-0.021	-0.003
3401				TC517984	0.779173	0.640153	0.748757	1.00755	0.967541	0.624366	0.717396	0.733681	0.68199	0	0.004	0.0032	1.67455	1.13809	1.37395	1.29915	1.05261	1.43835	1.37685	1.1135	0.992449	3	26	0.006	-0.002	-0.013
3405	54232	Car3	carbonic anhydrase 3	NM_019292	1.09922	0.878011	1.00791	0.880684	0.569337	0.55008	0.571971	0.751888	0.992087	0	0	0	0.345446	1.23251	5.88577	14.4139	14.187	15.3835	4.29599	1.49735	0.458943	6	13	0.007	0.023	-0.08
3409	315852	Ttk	Ttk protein kinase	XM_236477	1.41708	1.6309	1.63415	0.975557	1.14068	0.756282	0.973611	0.817199	1.33969	0.9161	0	0.0002	2.50244	2.06657	1.16439	1.02444	0.836546	0.970616	0.929624	0.849502	0.743877	6	2	0.004	-0.011	0
3411				AW915656	2.73254	1.64792	1.42962	1.25299	1.0424	0.715186	0.652817	0.709816	0.706696	0.0613	0	0.0638	3.46084	1.87229	1.59922	1.19474	0.802098	0.957597	0.898041	0.722139	0.690845	2	2	-0.004	-0.029	-0.01
3413				XM_342766	0.540654	0.731045	0.9945	1.18039	0.849379	1.05798	0.672516	1.27056	1.50362	0.6083	0	0.079	0.726909	0.66616	1.0055	0.944091	1.18507	1.07187	0.860964	1.16756	1.15262	1	1	0.019	0.003	-0.005
3420	619574	LOC619574	hypothetical protein LOC619574	NM_001034959	1.02729	0.881615	0.921207	0.998163	0.902909	1.00184	0.964873	1.07576	1.52776	0.6829	0.0017	0.2203	1.09806	0.873328	0.922079	0.915407	0.983778	1.06091	1.07916	1.00937	1.0701	14	30	0.012	-0.006	-0.002
3424	24567	Mt1a	metallothionein 1a	NM_138826	1.6172	1.87573	2.1078	0.761932	1.13457	1.4803	2.20274	1.54432	0.859899	0	0	0	1.82112	0.86543	0.757818	0.0974147	0.130275	0.131819	0.656011	0.277113	1.45328	29	28	-0.001	-0.028	0.054
3429	294109	Olr385	olfactory receptor 385	XM_220088	1.115	1.00144	0.995015	1.02446	1.51386	0.929481	1.15868	0.988781	0.900359	0.2218	0.0044	0.1304	1.14521	1.05966	0.958948	0.998562	0.969892	1.03207	1.11579	0.905297	0.86959	4	18	0.009	-0.006	0
3433				AA892666	1.17682	1.0419	0.996487	1.07406	1.55125	0.873795	1.42099	1.14599	0.85396	0.0034	0.0002	0.0339	1.27749	1.00351	0.925803	0.87121	0.840287	0.950164	1.16561	0.810218	0.813966	4	7	0.007	-0.005	0.002
3438	361565	Vrk3	vaccinia related kinase 3	NM_001005561	0.666073	0.727625	0.910525	1.13976	0.871907	1.08454	0.81645	1.24109	1.36636	0.2851	0	0.2899	0.776165	0.706079	0.961785	0.957069	1.12393	1.13912	1.03822	1.22948	1.224	1	1	0.018	0.002	-0.005
3439	292640	Vta1	Vps20-associated 1 homolog (S. cerevisiae)	NM_001025640	0.697442	0.630526	0.995399	1.20272	0.959573	1.07906	0.800199	1.30806	1.55904	0.3028	0	0.3534	0.861897	0.675693	0.982715	1.0046	1.09937	1.24234	0.983071	1.28527	1.34849	1	1	0.021	0.004	-0.003
3444	294088	Pank1	pantothenate kinase 1	XM_215283	0.557185	0.958821	1.15865	1.22187	0.888397	1.12806	1.01173	1.87338	1.51669	0.0063	0	0.1476	0.711612	0.644039	1.22136	0.70221	0.75093	1.02827	0.968467	0.988275	1.18662	1	24	0.019	0	0.007
3445	24471	Hspb1	heat shock protein 1	NM_031970	0.707354	1.08513	0.892522	1.08322	1.01656	0.752876	0.624574	0.704646	0.775587	0	0	0.0005	0.53538	1.42473	1.21789	1.17939	1.0237	1.14046	1.07661	0.896028	0.983441	12	10	0.008	0.003	-0.018
3448	306860	Gcnt2	glucosaminyl (N-acetyl) transferase 2, I-branching enzyme	NM_001001511	1.37375	0.914278	0.901156	1.02104	1.18566	0.877044	1.45746	1.26256	1.11162	0.0001	0	0.0002	1.67899	0.997659	0.82017	0.793084	0.744292	0.913742	1.03508	0.779065	1.00234	15	2	0.005	-0.011	0.009
3455	361301	RGD1310571	similar to hypothetical protein	NM_001014147	0.721521	0.907119	1.05295	1.06451	1.03928	0.895241	0.967577	1.03956	1.51825	0.106	0	0.0925	0.69547	0.859948	1.0116	1.0332	0.993436	1.00656	1.04385	0.932105	0.950275	23	25	0.01	0.002	-0.002
3461	116510	Timp1	TIMP metallopeptidase inhibitor 1	NM_053819	1.34244	0.977179	0.997566	1.05293	1.04148	0.734045	0.795119	0.923104	1.1256	0.0147	0	0.0172	1.89223	1.00243	0.984083	0.91389	0.897411	0.96759	1.12529	1.14087	1.24473	15	28	0.005	-0.015	-0.007
3474	306336	RGD1565495	similar to retinoblastoma binding protein 7	XR_008573	0.827589	0.776276	1.1766	1.25602	0.912646	0.903851	0.799059	1.1869	1.34742	0.567	0.0003	0.0014	1.57888	0.817077	1.03402	0.965979	0.833388	1.15432	0.954103	1.04403	1.08771	9	30	0.013	-0.01	-0.001
3487	25661	Fn1	fibronectin 1	NM_019143	0.531036	0.703951	0.85742	1.12665	0.920392	0.833444	0.639388	1.19232	1.27802	0.027	0.0002	0.4709	0.798854	0.718544	1.04422	1.03348	0.966522	1.35655	1.06098	1.10994	1.23956	1	19	0.017	0	-0.008
3489				AB014883	1.94839	0.983929	0.993898	1.11502	1.31921	0.973827	1.20146	0.985136	0.851377	0.1441	0	0	5.06912	1.07853	0.935949	1.0061	0.944512	1.03879	1.13084	0.899977	0.836362	2	2	0.003	-0.022	0.002
3504				TC543761	1.21123	1.37884	1.02261	0.954112	0.827692	0.366862	0.418625	0.403866	0.456683	0	0	0	1.43678	1.36816	1.40171	1.12042	0.977395	1.08305	1.11946	0.731879	0.464184	21	29	-0.001	-0.014	-0.019
3505	81640	Amd1	adenosylmethionine decarboxylase 1	NM_031011	0.83654	1.04038	1.1622	1.27554	1.25189	1.32475	1.42628	1.26385	1.3235	0	0	0.0005	0.592831	0.829091	0.916841	0.506896	0.517497	0.721688	0.967067	0.742197	1.03293	25	24	0.014	0.003	0.017
3514				XM_225018	0.917526	0.734285	0.921118	1.14702	0.979786	1.08384	1.01685	1.30857	1.27577	0.1689	0	0.0022	1.55636	0.648695	0.816432	0.875567	0.880792	1.04031	0.984503	1.0155	1.16127	1	28	0.011	-0.006	0.003
3515	367012	Ddi1	DDI1, DNA-damage inducible 1, homolog 1 (S. cerevisiae)	XM_345895	1.16756	0.976816	0.986717	1.05414	1.51594	0.937141	1.2153	1.01328	0.86896	0.0661	0.0018	0.2047	1.12179	1.04268	0.931894	0.977594	0.968858	1.02032	1.10699	0.871291	0.856653	4	18	0.008	-0.005	-0.001
3520				AI043867	1.37214	1.19811	1.03583	1.04118	1.56817	0.93553	1.16229	0.924965	0.817009	0.0064	0	0.041	1.24465	1.13824	0.938208	0.964174	0.89174	0.92828	1.25514	0.826175	0.760173	5	18	0.005	-0.007	-0.003
3529	315665	RGD1311251	similar to RIKEN cDNA 4930550C14	NM_001024265	1.05691	1.05401	1.0164	1.01472	0.992018	0.792571	0.761584	0.921731	0.803709	0.0746	0	0.0111	1.53312	1.07538	1.20429	0.977387	0.793495	1.01038	1.00798	0.748883	0.794774	21	2	0.006	-0.013	-0.009
3530	81768	Rpl22	ribosomal protein L22	NM_031104	1.03181	1.00586	1.04153	1.07394	1.19538	0.828888	0.936415	1.01752	1.0247	0.0012	0.0003	0	1.47883	0.994142	0.986954	0.66627	0.665008	0.772518	1.04197	0.766526	0.81768	3	7	0.005	-0.011	0.003
3532	362251	Rbm39	RNA binding motif protein 39	BC078917	1.37647	0.983528	1.0727	1.24918	1.23434	1.01647	0.935614	1.05819	0.842721	0.0117	0	0.0001	1.69496	0.933104	1.04768	0.866014	0.723363	0.910613	1.22184	0.890359	0.765682	13	28	0.004	-0.012	0
3533	24484	Igfbp3	insulin-like growth factor binding protein 3	NM_012588	1.51791	0.943135	1.02985	1.13342	0.800673	0.664898	0.499555	0.588823	0.609933	0	0	0.0151	1.69076	0.993549	1.16565	1.09991	1.00645	1.12025	0.859567	0.920795	1.03926	2	2	0.002	-0.013	-0.017
3538	81640	Amd1	adenosylmethionine decarboxylase 1	NM_031011	0.681435	0.998255	1.07801	1.42162	1.25482	1.47428	1.47109	1.64546	1.46532	0	0	0.0018	0.492049	0.741701	1.00174	0.542473	0.673224	0.80573	0.952353	0.988812	1.22408	1	24	0.014	0.003	0.017
3540	680409	Prodh	proline dehydrogenase	XM_001058939	0.717289	0.698209	1.00253	1.49899	1.0438	1.47165	0.609257	1.1119	1.0293	0.0135	0	0.0005	0.260508	0.539937	0.837592	0.99747	1.30533	1.09817	0.805973	1.33675	0.878731	19	8	0.023	0.009	-0.008
3550	29186	Cd63	Cd63 molecule	NM_017125	0.995619	1.00145	0.957679	1.35562	0.998549	1.36775	1.35104	1.82664	2.02354	0	0.0001	0.0011	1.13285	0.84393	1.0537	0.786945	0.542911	0.787794	0.729004	0.734108	1.16575	11	6	0.013	-0.009	0.016
3553	290757	F11	coagulation factor XI	XM_224872	0.623737	0.628952	0.781908	1.00244	0.738981	0.900433	0.759367	1.35172	1.33299	0	0	0.0504	0.87682	0.619465	0.997561	1.31906	1.43944	1.7456	1.50371	1.51001	1.46524	1	19	0.02	0.005	-0.017
3559	294239	Ddah2	dimethylarginine dimethylaminohydrolase 2	NM_212532	2.69088	1.1513	1.02728	0.913138	0.903751	0.661456	0.822715	0.663806	0.972717	0.0009	0	0.1336	4.17821	1.57036	1.23683	0.876094	0.790544	0.827791	1.18253	1.07127	1.11394	2	2	-0.004	-0.028	-0.009
3571	300108	Pnpla5	patatin-like phospholipase domain containing 5	XM_235538	0.374563	0.743069	0.626654	0.787642	1.18593	1.07839	4.97658	3.85119	4.2028	0.0004	0	0.0032	0.36105	0.533669	0.703733	0.843682	0.921611	1.21811	1.31194	2.06049	1.37059	11	11	0.017	0.005	0.025
3579				TC535593	0.139257	1.25543	1.60268	1.14899	1.25854	1.04713	1.02109	1.00941	0.81449	0	0	0.0577	0.0742013	1.01998	1.64606	0.990368	0.591935	0.770857	0.990589	0.58638	0.549571	10	10	0.016	0.023	0.002
3580	295107	Smc4	structural maintenance of chromosomes 4	XM_001066172	1.04037	1.05265	1.27294	1.02976	1.15086	0.789313	0.93102	0.944146	1.0418	0.1657	0.0005	0.001	1.58513	1.13182	1.02486	0.83638	0.76438	0.950958	0.975136	0.760276	0.812975	21	2	0.009	-0.017	-0.006
3583	58965	Ramp1	receptor (G protein-coupled) activity modifying protein 1	NM_031645	2.27717	1.17081	1.07363	1.1556	1.13206	0.839573	0.788871	0.869615	0.842796	0.5887	0	0.0062	2.53658	1.28205	1.04524	1.02042	0.706476	0.962321	0.979584	0.795382	0.849648	2	2	-0.003	-0.019	-0.003
3603				TC541474	1.15432	1.01012	0.998569	1.05084	1.55285	0.9549	1.20483	0.991812	0.906406	0.0428	0.0021	0.2254	1.15521	1.03721	0.946196	0.983303	0.954666	1.00143	1.12015	0.876405	0.841094	4	18	0.009	-0.005	0.002
3612	498276	LOC498276	Fc gamma receptor II beta	M64368	1.12026	0.794148	0.971887	1.15048	0.903495	1.0062	0.647398	1.05677	1.29194	0.3088	0	0.1302	1.37972	0.731763	1.03605	0.894743	0.993797	0.944521	0.917107	1.21313	1.21515	14	15	0.011	-0.009	-0.006
3631	64199	Gng11	guanine nucleotide binding protein (G protein), gamma 11	NM_022396	2.15352	1.20479	1.12253	1.10091	1.05382	0.866793	0.813284	0.877425	0.867762	0.4809	0	0.0067	2.68456	1.24045	1.21964	0.964255	0.813072	0.872699	1.03575	0.888623	0.88766	2	2	-0.001	-0.021	-0.005
3637				TC522047	1.18298	0.957873	0.93433	1.06067	1.22141	0.875842	1.55827	1.39504	2.24146	0	0	0	1.34426	1.00729	0.898873	0.922051	0.896343	0.992707	1.23705	0.991583	0.986062	23	28	0.01	-0.004	0.006
3643	24404	Gpx1	glutathione peroxidase 1	NM_030826	0.997644	0.858222	1.02062	1.31507	1.49391	1.34494	1.5171	1.39764	0.953644	0	0	0.0568	0.755002	0.598061	0.723503	0.715808	1.01729	0.844959	1.00236	1.12419	0.933073	20	11	0.006	0.004	0.012
3647				XR_008192	0.552735	0.75971	1.04008	1.68411	1.13806	0.980864	0.813973	1.47378	1.60605	0.0811	0	0.0603	0.828622	0.68251	1.01914	0.951032	0.758111	1.40283	0.931028	1.06988	1.03183	1	19	0.022	-0.003	-0.001
3652				BP504238	0.580188	1.10953	1.09661	1.04069	0.837167	0.892828	0.654298	0.823362	0.836709	0.0271	0	0.0007	0.400661	1.0107	1.13483	0.965495	1.07528	1.22977	1.07464	1.0302	0.989304	12	25	0.014	0.008	-0.013
3668				AI178629	0.842666	1.14748	0.963398	1.18568	1.64632	1.06022	1.55793	1.2171	0.879029	0	0	0.0836	0.753905	0.953518	0.835051	1.04647	0.96903	1.03097	1.36866	0.933546	0.879521	4	25	0.003	-0.001	0.004
3679				A_44	1.16625	1.0162	0.974211	1.07138	1.50845	0.934211	1.22372	1.0037	0.894739	0.0786	0.0005	0.0441	1.24771	1.09543	0.955715	0.945073	0.918373	0.996302	1.15343	0.902344	0.861996	4	7	0	0.002	-0.031
3680				XR_009082	1.03495	1.07964	1.10173	0.96758	1.07531	0.884169	1.13327	1.14179	1.03242	0.0001	0.0098	0.1872	1.10933	0.907028	1.09843	0.736545	0.662046	0.771349	0.963994	0.836626	0.802434	16	29	0.007	-0.01	0.007
3681	294188	Olr1731	olfactory receptor 1731	XM_227934	1.11958	1.00622	0.993777	1.05561	1.50368	0.929373	1.17852	0.966189	0.885545	0.0942	0.0038	0.1559	1.10568	1.05364	0.944665	0.981443	0.947882	1.01304	1.11117	0.87392	0.86864	4	18	0.007	-0.005	0
3701	116510	Timp1	TIMP metallopeptidase inhibitor 1	NM_053819	1.33994	0.914476	0.958289	1.01319	0.999853	0.730294	0.76027	0.843192	1.08222	0.0062	0	0.0291	1.87256	1.03089	1.00015	0.841025	0.888107	0.932808	1.0467	1.12222	1.17688	15	2	0.005	-0.015	-0.007
3719	24223	B2m	beta-2 microglobulin	NM_012512	0.525419	0.734656	0.80601	0.935328	1.03225	0.967748	1.10815	1.27958	1.28906	0.9721	0	0.0204	0.453573	0.604851	0.88164	0.92374	1.11349	1.08508	1.31934	1.2213	1.21496	11	11	0.012	0.011	0
3726	170698	Slco1a4	solute carrier organic anion transporter family, member 1a4	NM_131906	0.31468	1.04948	0.936287	1.17886	1.0001	0.789044	0.877935	1.2003	0.846495	0.9783	0	0	0.100669	1.07636	0.999902	1.30101	1.2694	1.40059	1.3524	0.863157	0.771623	12	25	0.021	0.02	-0.012
3735	297725	Tm7sf3	transmembrane 7 superfamily member 3	NM_001011970	1.0168	0.987561	1.14008	1.26019	1.44663	1.11812	1.31121	1.25693	1.32471	0	0.0002	0	1.01244	0.847522	0.728721	0.599268	0.486705	0.571161	0.702671	0.783672	0.975364	8	16	0.007	-0.008	0.022
3739				TC552463	1.62652	0.926005	1.02897	1.07014	1.09651	0.750884	1.02693	0.874004	1.02974	0.7587	0	0.1325	1.6538	1.00466	0.966217	0.974503	0.767448	0.863972	1.18937	0.939747	0.995339	2	28	0.004	-0.013	-0.003
3749	680308	Mthfd2	methylenetetrahydrofolate dehydrogenase (NADP+ dependent) 2, methenyltetrahydrofolate cyclohydrolase	XM_001056213	1.21232	1.11431	1.17165	0.922257	1.09802	0.821224	1.02207	0.854409	0.861501	0.2949	0	0.1179	1.38297	1.52032	1.39269	1.00231	0.829693	0.948627	0.997689	0.824101	0.815953	21	29	0.006	-0.007	-0.002
3752	78967	Mcam	melanoma cell adhesion molecule	NM_023983	2.24742	1.1746	0.969901	0.885086	0.877901	0.666232	0.850248	0.756288	2.8614	0.5606	0	0.1215	2.71058	1.32342	1.20746	0.872067	0.715974	0.802966	1.07367	1.08498	1.0301	14	2	0.002	-0.031	-0.007
3755	192281	Oas1a	2'-5' oligoadenylate synthetase 1A	NM_138913	0.365582	0.911931	1.05196	1.20579	1.52934	0.969945	0.893659	0.956751	0.969513	0.2808	0	0.0009	0.340028	0.692022	0.937858	1.05425	1.03005	1.17415	1.39754	1.31627	1.49866	8	11	0.013	0.014	-0.004
3772		Igdcc4		DV717733	1.20338	0.978638	0.954297	1.05306	1.53287	0.918431	1.19873	1.02898	0.877505	0.1155	0.0007	0.0946	1.26011	1.01783	0.932839	0.982173	0.935873	1.02435	1.08938	0.88954	0.862286	4	26	0.008	-0.007	0.001
3787	161475	Psmd9	proteasome (prosome, macropain) 26S subunit, non-ATPase, 9	NM_130430	1.25428	1.28767	1.20377	1.09801	1.18737	1.07148	1.07009	0.905805	0.697245	0	0	0.3099	0.88916	1.1463	1.03592	0.802399	0.784593	0.877342	0.964083	0.727055	0.604763	21	29	0	-0.005	0.002
3789	24399	Glud1	glutamate dehydrogenase 1	NM_012570	1.48971	1.15655	1.05473	1.10974	1.11458	0.962517	1.00626	1.09555	0.924103	0	0	0.0334	1.51535	0.993735	1.05824	0.852136	0.791253	0.91465	0.884142	0.723629	0.766516	2	2	0.002	-0.01	0.002
3797	310903	Adh6	alcohol dehydrogenase 6 (class V)	NM_001012084	4.94672	2.36512	3.15778	2.78455	1.96269	2.35328	1.00177	0.99823	0.679606	0	0	0	8.01667	1.16593	0.72995	0.728544	0.671648	0.742702	0.834024	0.659873	0.682221	2	2	0	-0.028	0.004
3815	315509	Jam3	junctional adhesion molecule 3	NM_001004269	0.840736	0.781254	0.808953	0.979733	1.02027	0.906267	1.11076	1.24121	1.18997	0.0007	0	0.0728	0.967757	0.756864	0.828421	0.951814	1.21081	1.43088	1.60608	1.31146	1.37872	11	11	0.01	-0.001	-0.006
3820				TC520809	1.8781	1.34153	1.1345	1.24433	1.25921	0.752237	0.711065	0.968428	0.637836	0.0415	0	0.0002	1.85493	1.03157	1.26459	0.704761	0.646411	0.920691	1.07078	0.662184	0.623913	2	2	0.001	-0.019	-0.004
3827	295356	Slc16a4	solute carrier family 16, member 4 (monocarboxylic acid transporter 5)	NM_001013913	1.0064	0.941345	1.20276	1.05546	0.868672	0.723554	0.750724	0.853535	0.657728	0	0	0	0.993601	1.13855	1.97621	1.79904	1.71093	2.14997	1.5097	0.961323	0.7192	21	25	0.009	0.002	-0.033
3829	297595	Leprel2	leprecan-like 2	XM_216278	2.29503	1.21139	1.0625	1.02842	0.999794	0.771761	0.864999	0.933173	0.998317	0.8883	0	0.0225	2.85673	1.23316	1.09874	0.891754	0.787273	0.820294	1.00696	0.915713	1.00021	2	2	-0.001	-0.021	-0.002
3833	362456	Arhgdib	Rho, GDP dissociation inhibitor (GDI) beta	NM_001009600	1.17376	1.07167	0.924531	1.03853	1.0473	0.862286	0.82936	0.961473	2.56249	0.6419	0.001	0.1352	1.44452	0.936489	0.917374	0.831333	0.809613	0.914527	1.0725	1.22922	1.25983	14	28	0.008	-0.012	-0.001
3842	245961	Dmgdh	dimethylglycine dehydrogenase	NM_139102	0.543363	0.53305	1.00721	1.15176	0.791425	1.03135	0.588767	1.31231	1.42709	0.127	0	0.083	0.818352	0.466543	0.830843	0.935437	0.99279	1.37076	1.29675	1.51791	1.17745	1	11	0.024	0	-0.009
3846	65129	Cldn1	claudin 1	NM_031699	2.00594	0.975259	1.4543	1.44743	1.18893	1.09384	0.733163	1.07265	0.869285	0.0214	0	0	2.59428	0.859757	1.02474	0.77914	0.719055	0.971223	0.95092	0.953789	1.04764	2	2	0.005	-0.017	-0.001
3850	302425	Awat2	acyl-CoA wax alcohol acyltransferase 2	XM_228583	1.16554	1.0097	0.990296	1.07891	1.52714	0.940792	1.1798	0.985659	0.887882	0.0939	0.0015	0.0976	1.13978	1.07804	0.965576	0.975961	0.960697	1.0474	1.12318	0.905493	0.853847	4	18	0.009	-0.006	0.002
3854	364240	Dnajc9	DnaJ (Hsp40) homolog, subfamily C, member 9	XM_344286	1.34303	1.11543	1.27854	1.03471	0.922653	0.69561	0.96611	1.0114	1.5682	0.2733	0	0.0075	1.84187	1.09098	1.01708	0.939063	0.803585	0.896556	0.943646	0.939626	0.988597	6	2	0.004	-0.014	-0.001
3857				AI071792	1.16714	0.981104	0.985334	1.05208	1.50315	0.949754	1.23407	1.00098	0.880696	0.0874	0.0043	0.2365	1.11664	1.05523	0.923221	0.99902	0.967202	1.02599	1.09633	0.897883	0.867683	4	18	0.009	-0.006	0
3860	360642	RGD1311429	similar to KIAA1267 protein	XM_001081571	1.11414	1.02792	0.972125	1.04744	1.3232	0.950321	1.12913	1.00495	0.909355	0.2202	0.0067	0.1192	1.69953	1.00538	0.908604	0.960542	0.884738	0.995054	1.07978	0.890735	0.825806	4	2	0.006	-0.009	-0.003
3861	365398	Slc22a12	solute carrier family 22 (organic anion/urate transporter), member 12	NM_001034943	1.06746	1.17176	0.985018	1.0816	1.50554	0.90195	1.14788	0.982185	0.889947	0.0425	0.0054	0.035	1.19163	1.01498	0.957775	0.947234	0.906899	1.05051	1.11188	0.849486	0.824292	5	26	0.008	-0.007	0.001
3869				BP504249	1.30716	1.07741	1.05489	1.29807	1.2872	0.985007	0.980629	1.00781	0.900358	0.0005	0	0.0001	1.5591	1.02608	0.992193	0.861623	0.817151	0.80555	1.12517	0.961585	0.743546	3	7	0.004	-0.012	0.003
3871	301056	Ctdspl	CTD (carboxy-terminal domain, RNA polymerase II, polypeptide A) small phosphatase-like	TC538192	1.11589	1.08125	0.934805	1.2237	1.21929	0.886948	1.13013	1.21888	1.05125	0	0.0002	0.0002	1.50597	0.985494	0.852279	0.730106	0.770619	0.784224	1.01451	0.799692	0.875551	3	2	0.008	-0.013	0.007
3876				AI029491	1.35209	1.06778	1.07657	0.975762	1.08548	0.899737	1.14556	1.16339	0.905251	0.0026	0	0.0018	1.88013	0.896946	1.02424	0.781351	0.704755	0.815722	1.11019	0.831184	0.841034	7	2	0.004	-0.017	0.006
3880	29184	Cd36	CD36 molecule (thrombospondin receptor)	NM_031561	0.411846	0.78557	1.28088	2.39008	1.55521	3.10964	2.57698	3.78371	4.6503	0	0	0	0.414147	0.737959	0.818526	0.573366	0.493828	0.631125	0.664954	1.18147	1.60376	1	14	0.028	0.011	0.053
3881				AW915141	0.502638	0.868722	1.2475	1.32254	1.39584	1.19132	1.5822	1.77125	2.12371	0	0	0.0006	0.495617	0.94946	0.796704	0.777751	0.698924	0.775215	0.852756	1.05054	1.70231	1	23	0.019	0.007	0.022
3882	361940	Pgrmc2	progesterone receptor membrane component 2	NM_001008374	0.402761	0.565414	0.941063	1.40586	0.930834	1.19325	0.701919	1.4063	1.48575	0.8436	0	0.4974	0.470602	0.555222	0.918426	0.994776	1.00522	1.50242	1.01486	1.29912	1.284	1	19	0.024	0.005	-0.002
3884				CO561445	1.19482	1.29389	1.01577	1.06267	0.984231	1.07298	0.753738	0.7805	0.617122	0.666	0	0.2745	1.33121	1.15009	1.20608	0.891455	0.87338	1.08995	0.976721	0.784868	0.603892	21	26	0.002	-0.01	-0.008
3891				BF283489	0.786776	1.2133	1.17517	1.19583	1.5361	0.998926	1.60595	1.16916	0.790629	0	0	0.107	0.740799	1.06096	1.00107	0.893655	0.931189	0.923616	1.2573	0.844562	0.734606	4	25	0.003	0.004	0.012
3894				CO396111	1.09427	0.86442	0.88	1.13924	1.14737	0.863359	1.00389	0.996113	4.03876	0.2358	0.0018	0.0366	1.43743	0.903494	0.884306	0.853293	0.71706	0.960422	1.1636	1.16869	1.16454	23	28	0.013	-0.013	0.002
3897	304546	Git2	G protein-coupled receptor kinase interacting ArfGAP 2	NM_001005553	1.46187	0.96905	1.0354	1.04335	1.07924	0.887297	1.07513	1.076	1.2976	0	0	0.023	1.61153	0.87583	0.973865	0.777513	0.72469	0.774578	1.02614	0.972281	0.968867	15	28	0.003	-0.011	0.005
3899				A_44	0.37628	0.598141	1.02444	1.40092	0.856848	0.98405	0.60513	1.36965	1.62949	0.6529	0	0.0689	0.703607	0.561662	1.01595	0.963002	1.02807	1.21956	0.815784	1.17803	1.11051	1	19	0	0.002	-0.031
3906	287824	Trim47	tripartite motif protein 47-like	XM_221124	0.996479	0.878549	0.904109	1.05235	0.979745	0.897176	1.06755	1.31734	1.17358	0.6302	0	0.0001	1.61881	1.00352	0.925503	0.706089	0.779415	0.86383	1.37959	1.31996	1.18079	11	28	0.009	-0.01	0.003
3911	407764	siat7D	alpha-2,6-sialyltransferase ST6GalNAc IV	XM_001080040	0.794031	1.08606	0.883886	0.675787	0.756341	0.599566	0.735501	0.692836	1.13391	0	0	0	0.638655	1.34146	1.38351	1.20571	1.60479	1.92272	1.8705	1.00566	0.994344	6	25	0.005	0.003	-0.023
3912				TC557724	1.32281	1.04429	1.01132	1.14879	1.29924	0.912634	1.05711	1.05384	0.821954	0.0013	0	0.0047	1.57041	0.988685	0.947774	0.890182	0.860271	0.825294	1.04463	0.945685	0.752681	5	2	0.003	-0.012	0.002
3917				XM_344312	0.730957	0.749302	1.23579	1.40917	1.31614	1.10064	0.901913	1.35987	1.62437	0.0001	0	0.0092	0.973996	0.619018	0.989761	0.820994	0.673376	1.01024	0.956754	1.07631	1.14593	1	24	0.017	-0.004	0.007
3921	362893	Arhgap9	Rho GTPase activating protein 9	XM_576241	1.92138	1.12223	0.984615	0.985265	1.14594	0.85055	1.00936	0.897246	3.01138	0.1731	0	0.5638	1.88985	1.03139	0.926111	0.813226	0.82051	0.835919	0.990641	1.16368	1.23872	14	2	0.005	-0.016	0.001
3925				AA819118	1.59805	1.59831	1.04972	0.998833	1.48063	0.768729	1.45806	0.928416	0.587471	0.0008	0	0.0867	1.71794	1.38926	1.00239	0.839436	0.791854	0.737156	1.00117	0.693896	0.594166	5	7	-0.008	-0.011	0.005
3926	24214	Atp1b2	ATPase, Na+/K+ transporting, beta 2 polypeptide	NM_012507	1.49556	0.933888	0.939481	1.1712	1.26875	0.889364	1.01872	1.00829	1.05705	0.6495	0	0.0519	1.70767	0.984702	0.979658	0.925798	0.955335	1.04475	1.16933	0.991709	0.944548	15	2	0.006	-0.016	-0.003
3928	83785	Vegfa	vascular endothelial growth factor A	NM_031836	1.34668	1.0949	1.14738	1.10765	1.14798	0.983831	1.20095	1.26192	0.946616	0	0	0.0478	1.25572	0.857669	0.998748	0.742481	0.621392	0.774587	1.00125	0.866108	0.796894	7	28	0.004	-0.009	0.009
3937				AW520767	1.19389	1.18975	1.00613	1.12432	1.57592	0.918526	1.43966	0.993868	0.741207	0.0004	0	0.2027	1.05313	1.08442	0.926172	0.92647	0.930884	0.872283	1.2277	0.796373	0.755168	4	18	0.005	-0.005	0.003
3941	24223	B2m	beta-2 microglobulin	NM_012512	0.527508	0.723524	0.815131	0.941667	1.03358	0.966417	1.08385	1.27141	1.2969	0.7726	0	0.0499	0.442212	0.596787	0.875317	0.909917	1.10371	1.08055	1.30066	1.19647	1.22476	11	11	0.012	0.011	0
3943	298744	Crim1	cysteine rich transmembrane BMP regulator 1 (chordin like)	XM_233798	1.1034	0.821535	0.823638	1.00383	1.04059	0.868951	0.981743	1.31416	1.78099	0.0573	0	0.0523	1.11695	0.77096	0.99617	0.781784	0.938761	0.963255	1.44257	1.84012	2.27831	14	14	0.013	-0.005	0
3944				AA858873	1.05743	1.00551	0.994489	1.11986	1.52062	0.895159	1.09276	1.0781	0.883231	0.067	0.004	0.0031	1.2966	0.971859	0.976388	0.91406	0.872963	1.04082	1.19297	0.848249	0.794114	3	26	0.009	-0.006	-0.002
3971				XM_219747	0.694245	0.663034	0.694552	1.11605	1.21716	0.96846	1.03154	1.28181	0.848656	0.0127	0	0	0.681433	0.819424	1.07585	1.10783	1.15515	1.24605	1.69677	0.836323	0.81631	8	25	0.008	-0.004	-0.009
3983	494345	Pdcd10	programmed cell death 10	NM_001009542	0.730717	0.77788	1.08543	1.24779	0.938196	0.948051	0.869128	1.29065	1.59762	0.981	0	0.1396	0.970471	0.680522	1.11534	0.991263	0.943346	1.17783	1.00874	1.14577	1.32239	1	24	0.018	-0.002	-0.002
3989		Slco1b3		NM_031650	0.561081	0.897017	1.56268	1.62603	1.25697	1.54961	1.42272	1.68385	1.43168	0	0	0.0053	0.580802	0.652155	0.951363	0.794976	0.912576	0.93758	1.04864	0.94342	1.07798	1	11	0.014	0.006	0.012
3991				AW916189	1.72039	1.05197	0.930392	1.02244	0.970242	0.796412	0.809459	0.868407	2.91608	0.6717	0.0001	0.1542	1.64422	1.02425	0.984008	0.895074	0.829947	0.84639	1.01599	1.22624	1.07704	14	2	0.004	-0.018	-0.002
3995				XM_001057753	1.81006	1.1509	0.979976	1.00396	1.1155	0.973974	1.97166	2.04196	1.73328	0	0	0	1.67623	1.29565	0.961348	0.886322	0.87887	0.896877	0.996036	0.859752	0.944867	16	2	0.008	-0.012	0.01
3998				XM_001054760	0.436874	0.611887	0.957258	1.39128	0.910116	1.55018	0.835893	1.65387	1.81866	0.7516	0	0.3881	0.545335	0.706617	0.970636	1.02936	1.35097	1.29297	0.96153	1.47007	1.69301	1	1	0.025	0.01	-0.002
4003				AA924847	0.912615	1.70488	1.2237	1.05502	1.48078	0.812353	1.38447	0.887987	0.732447	0.0086	0	0.2122	0.868967	1.52508	1.11384	1.1009	0.944984	0.87863	1.23333	0.753598	0.643747	10	10	-0.003	-0.001	0
4017	24977	RT1-Cl	RT1 class Ib, locus Cl	NM_206848	0.366568	0.71608	0.703689	1.06699	0.97621	1.06826	0.979573	1.29298	1.60029	0.5643	0	0.5969	0.414761	0.61484	0.754807	0.964696	1.02043	1.18114	1.26911	1.3492	1.39671	1	11	0.022	0.013	-0.003
4019	364985	RGD1566073	similar to 60S ribosomal protein L29 (P23)	XM_344752	0.657241	0.838852	1.09918	1.12622	1.04986	0.897001	0.741671	1.12945	1.52106	0.5462	0.006	0.0467	1.09013	0.871166	1.05602	0.784197	0.845131	0.996498	0.881558	1.0035	1.10672	1	24	0.015	-0.007	-0.001
4025				TC543012	1.2147	1.04407	0.986087	1.05417	1.50272	0.913944	1.14993	0.987558	0.869563	0.0545	0.0001	0.0318	1.20222	1.05013	0.980005	0.969388	0.911597	1.01244	1.16957	0.874361	0.813892	4	18	0.007	-0.006	0
4029	363326	LOC363326	hypothetical LOC363326	XM_343664	1.04704	0.786917	0.835534	1.03752	1.20292	0.805952	0.962481	1.08768	2.95068	0.3443	0	0.0429	1.11402	0.834146	0.797876	0.780769	0.789007	0.911088	1.17782	1.41195	1.29624	23	11	0.012	-0.009	0.005
4039	25529	Ptprd	protein tyrosine phosphatase, receptor type, S	XM_001067936	1.04343	0.795335	1.11406	1.57252	1.57999	1.20123	1.2585	1.35023	1.15484	0	0	0.0659	0.850144	0.619013	0.806841	0.949891	0.812472	0.956566	1.06542	0.943881	0.87397	8	11	0.008	0.001	0.009
4051				AA860061	1.57312	1.23929	0.978301	1.0217	1.28443	0.938256	1.399	1.10227	0.894263	0	0	0.0001	2.13799	1.03778	0.865579	0.749224	0.789433	0.795078	1.08688	0.748331	0.700715	7	2	-0.003	-0.015	0.005
4056		Hpgds		NM_031644	1.25836	1.12319	1.25717	1.26157	1.13855	0.98407	0.865617	0.948908	1.08064	0.1093	0.0002	0.1542	1.53519	0.921397	1.16703	0.908893	0.899638	0.992622	0.930221	0.921744	1.00738	21	2	0.008	-0.013	-0.006
4067	366191	RGD1561317	similar to ribosomal protein L31	XM_345433	1.1672	1.13995	1.10708	1.1312	1.20926	0.807032	0.884407	1.00744	0.99256	0.0005	0	0.0004	1.29531	1.22621	1.04005	0.734989	0.655567	0.815287	0.945357	0.818471	0.825884	3	29	0.005	-0.009	0
4072	300985	Parp3	poly (ADP-ribose) polymerase family, member 3	NM_001008328	0.749145	0.80159	0.914726	1.15161	0.989231	0.995048	0.966404	1.15429	1.3471	0.0355	0	0.2864	0.798862	0.830431	0.873221	1.00495	1.07726	1.14887	1.1037	1.49271	1.55103	1	11	0.016	-0.002	-0.004
4079				M84368	1.69945	0.986683	0.962927	1.01265	1.07903	0.800683	1.03435	0.911925	1.02892	0.2305	0	0.0033	3.25192	1.2104	0.997239	1.00276	0.834318	0.967956	1.02158	0.827124	0.905061	2	2	0.004	-0.017	-0.004
4082				TC545861	4.23344	1.30866	1.13612	0.977692	1.18528	0.833951	0.810217	0.870015	1.39847	0.0239	0	0.0121	3.69815	1.43702	1.17747	0.725131	0.654958	0.720872	0.960806	1.02231	0.881886	2	2	-0.006	-0.035	-0.008
4093	25302	Chrna7	cholinergic receptor, nicotinic, alpha 7	NM_012832	0.722035	0.735649	0.826885	1.06226	0.96226	0.927078	0.890125	1.46812	1.52288	0	0	0	0.940429	0.817656	1.02713	0.972868	1.04952	1.45004	2.66418	2.9337	2.76885	1	11	0.022	0.003	-0.011
4096	113955	Gpnmb	glycoprotein (transmembrane) nmb	NM_133298	1.01842	0.953743	0.783459	0.946725	0.986628	0.902269	1.01337	1.34397	2.01809	0.0152	0	0.0624	1.03282	0.863251	0.966823	0.853273	0.8214	1.10223	1.90884	2.11256	2.9539	14	11	0.016	-0.006	-0.003
4100	24177	Afp	alpha-fetoprotein	NM_012493	27.5389	0.522598	0.539881	0.605166	0.751442	0.734965	1.2752	1.22082	1.33352	0.0148	0	0.1952	26.3384	0.59688	0.562225	0.80859	0.934382	1.11432	1.62839	1.19114	1.06562	2	2	-0.009	-0.042	-0.002
4106				A_44	1.1687	0.997976	0.995632	1.04567	1.56116	0.945179	1.21611	1.00202	0.907812	0.0795	0.0038	0.1664	1.0842	1.08682	0.917413	0.997889	0.976182	1.03828	1.14883	0.898797	0.881836	4	18	0	0.002	-0.031
4108				AI385133	1.42775	1.21799	0.941399	0.896207	1.15616	0.867937	0.981503	0.917188	1.42999	0.5333	0	0.216	1.62583	1.20345	0.952894	0.820067	0.801153	0.904136	1.12327	1.03928	1.0185	6	2	0.004	-0.017	-0.003
4109	313108	RGD1304693	similar to CG14803-PA	XM_574708	1.04458	1.07446	1.18543	0.956297	1.30484	0.775631	0.970281	0.914721	1.19497	0.5402	0.0004	0.0011	1.51218	1.34205	1.03435	0.931338	0.846785	0.942469	1.02972	0.76636	0.775459	6	7	0.009	-0.012	0
4116				XM_214046	0.594239	0.729379	1.00666	1.24248	0.971386	1.11479	0.73011	1.36089	1.61023	0.9346	0	0.1166	0.749335	0.688678	0.99334	0.97615	1.24589	1.13448	0.885877	1.30919	1.21258	1	1	0.021	0.005	-0.004
4128				XM_001070764	0.535002	0.705508	0.972065	1.18682	0.889541	1.04517	0.726975	1.37371	1.63154	0.6689	0	0.0597	0.747614	0.654816	1.02793	0.938806	1.21027	1.11523	0.886964	1.2429	1.22212	1	1	0.021	0.004	-0.004
4134	25577	Ywhaq	tyrosine 3-monooxygenase/tryptophan 5-monooxygenase activation protein, theta polypeptide	NM_013053	1.0072	0.977229	1.0764	1.05526	0.970558	0.850292	0.656786	0.954333	1.10961	0.046	0.011	0.005	1.23573	1.01291	1.1165	0.897876	0.819186	0.992805	1.08806	0.991666	1.06182	6	28	0.008	-0.01	-0.007
4142				TC538845	1.55001	1.50676	0.990908	0.980625	1.33879	0.877446	1.41166	0.939551	0.638954	0.0214	0	0.4017	1.55534	1.24409	1.05746	1.00909	0.948471	0.897241	1.22646	0.782695	0.597707	5	7	-0.006	-0.008	0
4154	308588	Car11	carbonic anhydrase 11	NM_175708	1.31085	0.932386	0.963709	1.11342	1.283	0.963685	1.20791	1.07088	0.927852	0.4046	0	0.0059	1.624	1.02622	0.983914	0.948308	0.898802	1.01609	1.24188	0.918662	0.971889	4	28	0.003	-0.013	-0.002
4157	361335	LOC361335	hypothetical protein LOC361335	XM_001057816	1.1069	1.30872	1.12981	1.25673	1.20344	0.978299	1.07493	1.05459	0.859959	0	0.0031	0.0009	1.00531	0.930405	0.895821	0.635906	0.73188	0.69979	0.99469	1.15248	0.806442	21	16	0.006	-0.008	0.01
4166				AI009427	1.15062	1.1502	0.984784	1.09721	1.57642	1.01522	1.32726	1.05422	0.64944	0	0	0.0001	1.09946	1.17701	0.838109	0.72514	0.692683	0.660303	0.935724	0.800107	0.647894	4	7	-0.003	-0.006	0.012
4168	24179	Agt	angiotensinogen (serpin peptidase inhibitor, clade A, member 8)	NM_134432	1.36789	1.07516	0.969478	0.986734	0.868064	0.818984	0.626229	0.857708	0.727496	0	0	0	2.29679	0.83753	1.19138	1.15337	1.27143	1.23757	1.13415	1.01327	0.861401	2	2	0.003	-0.01	-0.014
4173	25478	Man2a1	mannosidase, alpha, class 2A, member 1	XM_001068826	0.570104	0.529021	0.886169	1.22674	0.861597	1.29406	0.995358	1.69354	1.854	0.1729	0	0.111	0.717207	0.520953	0.838633	0.957859	1.00464	1.20969	1.06159	1.30565	1.38582	1	1	0.005	-0.003	0.013
4187	24185	Akt1	v-akt murine thymoma viral oncogene homolog 1	NM_033230	0.670771	0.842533	0.968015	1.33405	1.07038	1.40745	1.09067	1.52563	1.7001	0.0228	0	0.7361	0.801453	0.835898	0.849368	0.96591	0.921614	1.03199	0.911085	1.35146	1.28325	1	1	0.019	0.001	0.004
4189				AW529382	1.15121	0.997205	0.984428	1.08694	1.50319	0.930557	1.17919	1.0028	0.899102	0.1351	0.0053	0.1997	1.1262	1.05063	0.948711	0.986909	0.980572	1.06558	1.13114	0.882554	0.867371	4	18	0.01	-0.007	0
4192	300870	Fam46a	family with sequence similarity 46, member A	XM_217218	1.3835	0.888279	0.999558	1.00621	0.835628	0.919836	1.10224	1.00044	1.08378	0.0173	0	0	2.38139	0.732477	1.00412	0.798753	0.896357	0.931879	0.999475	1.59327	1.38714	28	28	0.006	-0.012	-0.001
4196				AI045145	1.08825	1.03901	0.96278	1.1045	1.54399	0.953824	1.28372	1.065	0.965675	0.0032	0.0213	0.0549	1.03433	1.15736	0.912075	0.957967	0.896637	0.962101	1.10276	0.874823	0.906008	4	18	0.01	-0.005	0.001
4197				TC554663	1.38615	1.15341	1.02375	1.24419	1.41336	0.976254	1.04993	1.04762	0.748086	0	0	0.0002	1.51016	0.937927	0.847578	0.770357	0.711068	0.886483	1.15383	0.810295	0.759834	5	28	0.003	-0.014	0.002
4217	296762	Phtf2	putative homeodomain transcription factor 2	TC523012	1.02648	1.33965	1.21622	1.0636	0.964677	0.766778	0.813016	0.763683	0.723186	0.5288	0	0.0557	1.34353	1.29365	1.2478	0.994053	0.747576	1.00595	1.02926	0.672427	0.651762	21	29	0.005	-0.014	-0.012
4221	25267	Pdgfra	platelet derived growth factor receptor, alpha polypeptide	XM_214030	1.61162	1.14715	0.98041	1.14453	1.20061	0.830368	0.948214	0.962314	0.891834	0.9814	0	0.0008	2.0173	1.16113	1.06292	0.883337	0.756395	1.01959	1.1874	0.953021	0.934762	2	2	0.002	-0.018	-0.005
4226	24482	Igf1	insulin-like growth factor 1	M17335	0.533899	0.646585	1.2889	1.34121	0.929781	0.864059	0.495343	1.07022	0.922436	0.0002	0	0.0916	0.660939	0.703061	1.28013	1.24065	1.32944	1.42941	0.91995	1.28291	1.09604	12	8	0.016	0.003	-0.015
4234	361991	S100a16	S100 calcium binding protein A16	XM_342291	1.61902	1.38159	1.01282	1.03354	0.956731	0.941814	0.881541	0.991637	0.92019	0.1602	0	0.4884	2.12555	1.36735	1.10278	0.971655	0.915282	0.964231	1.13255	1.00836	0.91561	2	2	0.003	-0.015	-0.006
4237	317673	Bbc3	Bcl-2 binding component 3	NM_173837	0.502792	1.15753	1.08148	1.08565	1.1854	0.764864	1.31711	1.19113	0.879212	0.0105	0	0.0185	0.582625	1.0649	0.84885	0.781424	0.71619	0.79068	1.23471	1.05123	0.948769	22	22	0.009	0.002	0.004
4251	25515	Plk1	polo-like kinase 1 (Drosophila)	NM_017100	1.35937	2.13614	1.84011	0.986986	1.00973	0.575552	0.641567	0.702759	1.59937	0.1747	0	0.0003	2.77201	3.01849	1.3251	1.18575	0.916267	0.990271	0.817525	0.781541	0.637837	6	29	0	-0.021	-0.007
4253				CO555173	0.319752	0.586046	0.735146	1.09628	0.854249	0.966589	0.665076	1.12496	1.09637	0.0051	0	0.1055	0.257756	0.557642	0.972964	1.12727	1.02704	1.64721	1.2138	1.22389	1.28899	1	19	0.024	0.012	-0.012
4256	363445	Usp9x	ubiquitin specific peptidase 9, X-linked	XM_001056701	1.18307	1.04287	1.14636	1.28874	1.37476	0.930562	0.932379	1.02003	0.909417	0.0409	0.0035	0.0004	1.52067	0.924849	1.04333	0.860382	0.724822	0.979975	1.34891	0.781715	0.787425	3	28	0.006	-0.012	-0.001
4280				XM_225295	1.16863	0.998353	0.991557	1.02683	1.56076	0.953447	1.2139	0.967799	0.897023	0.1594	0.0042	0.1364	1.14324	1.05869	0.967851	1.00165	0.943703	1.03732	1.12565	0.922624	0.867525	4	18	0.01	-0.007	0.001
4283	170840	Slc40a1	solute carrier family 39 (iron-regulated transporter), member 1	AA957643	1.06282	0.962079	1.01302	1.14363	1.07133	0.967016	1.03123	1.31598	1.31535	0	0.0003	0.0024	1.47135	0.720546	0.989794	0.626233	0.522586	0.826829	0.861958	0.77896	1.01021	14	28	0.011	-0.014	0.01
4299				XM_345633	1.05498	0.918085	1.07616	1.11939	1.02682	0.830358	0.826239	0.979384	1.0668	0.7788	0.0085	0.0101	1.5475	0.933905	1.1743	0.873094	0.760964	1.02062	1.07193	0.878239	0.855958	9	2	0.01	-0.014	-0.005
4300	288704	RGD1311899	similar to RIKEN cDNA 2210016L21 gene	NM_001009630	1.41044	1.52652	0.98277	0.887238	1.01332	0.899181	1.20949	1.17122	0.991957	0.0005	0	0.1682	1.37282	1.04322	1.18754	0.713301	0.685659	0.69452	0.902678	1.00804	0.895269	7	7	0.002	-0.011	0.007
4304	296313	Myl9	myosin, light chain 9, regulatory	XM_001067182	2.43064	1.48389	1.09041	0.963148	0.914381	0.813698	0.760539	0.709665	0.841926	0.005	0	0.9627	2.90749	1.83392	1.36892	0.997884	1.03131	0.911584	1.01754	0.909861	1.00212	2	2	-0.004	-0.021	-0.01
4320				XM_226441	0.850672	0.786249	0.889504	1.06325	0.976471	0.995473	0.897583	1.19165	1.51126	0.8713	0	0.095	0.896756	0.781531	1.01051	1.00453	0.983028	1.17578	1.0363	1.11259	1.11249	14	19	0.015	-0.002	-0.004
4327	309381	Pyroxd2	pyridine nucleotide-disulphide oxidoreductase domain 2	NM_001004261	0.662097	0.764864	0.852093	0.925943	0.904647	1.07406	1.49886	1.83436	1.67538	0.7098	0	0.0083	0.60674	0.605017	0.713531	0.805184	1.28387	1.23354	2.2162	1.78339	1.52284	11	11	0.016	0.009	0.002
4328	361970	Trim2	tripartite motif-containing 2	XM_001065860	1.40183	0.993723	1.00628	1.08747	1.05367	0.806544	0.818998	0.759402	0.670603	0.0746	0	0.0028	1.49462	0.907548	1.21667	1.0629	0.948355	1.23	1.18153	0.704257	0.603283	2	26	0.004	-0.014	-0.012
4331				BI289820	1.11789	1.03825	0.951029	1.0346	1.28415	0.935126	1.54924	1.25341	0.895402	0.0018	0.0004	0.1484	1.07918	0.99789	0.912365	0.946524	0.917841	1.00211	1.13206	0.873189	0.842473	4	18	0.007	-0.005	0.005
4333	302554	Glod5	glyoxalase domain containing 5	XM_217593	3.79255	3.8844	2.86514	2.41669	1.67609	1.04774	0.771027	0.658246	0.559826	0	0	0	3.21743	2.59813	2.16621	0.952259	0.495391	0.639384	0.585548	0.45705	0.485029	21	29	-0.004	-0.022	-0.008
4350	64360	Mrpl23	mitochondrial ribosomal protein L23	NM_022529	1.44763	1.20067	0.954249	1.00494	1.05703	0.995064	0.981459	1.09382	0.957207	0.9352	0	0.0143	2.70462	1.17674	0.975999	0.967613	1.1314	0.962602	0.804135	1.00544	0.920784	2	2	0.002	-0.012	-0.003
4354	310314	Ttc14	tetratricopeptide repeat domain 14	XM_227030	1.03807	1.00897	1.07498	0.996674	1.12285	0.826242	1.00333	1.08028	0.972264	0.1158	0.0044	0.0189	1.4911	0.856002	1.14583	0.829703	0.656418	0.810326	1.07195	0.860363	0.814664	3	28	0.009	-0.017	0.003
4366				AI029954	1.72435	1.42971	0.988387	1.03724	1.4777	0.814031	1.1786	0.839595	0.562877	0	0	0.0126	1.347	1.05998	1.04689	0.848702	0.768506	0.776452	1.01161	0.684313	0.562076	5	7	-0.007	-0.012	0.006
4395				A_44	0.879236	0.76919	1.18001	1.33819	0.996482	1.03157	0.711906	1.104	1.16821	0.2163	0	0.0498	1.37548	0.634249	0.967251	0.888843	0.902755	1.01758	0.729705	1.00352	1.11188	9	30	0	0.002	-0.031
4396	361256	Svil	supervillin	XM_341540	1.17285	1.1022	1.11377	1.22665	1.2014	0.865617	0.887222	0.914899	0.894163	0.6708	0.0006	0.0491	1.55131	1.0505	1.13508	0.949499	0.794303	0.937194	1.13737	0.9379	0.7609	21	7	0.009	-0.015	-0.004
4401	81741	Pctk1	PCTAIRE protein kinase 1	NM_031077	1.58217	1.42844	1.03025	0.994386	1.07729	0.850254	1.00561	0.875331	0.79522	0.7414	0	0.0234	1.73358	1.29547	1.1303	0.933785	0.865313	0.940483	1.20583	0.833112	0.835901	7	7	-0.001	-0.013	-0.004
4405	114490	Cited2	Cbp/p300-interacting transactivator, with Glu/Asp-rich carboxy-terminal domain, 2	NM_053698	1.17913	0.906321	0.994086	1.11873	1.26001	0.803208	0.974844	0.938468	1.00591	0.3004	0.0007	0.0007	1.32619	0.763875	1.22927	1.12973	0.958228	1.44094	1.53514	0.806712	0.687428	3	26	0.009	-0.007	-0.009
4408	360887	Cabc1	chaperone, ABC1 activity of bc1 complex homolog (S. pombe)	NM_001013185	1.559	0.987038	1.06879	1.20111	1.10659	1.14859	0.889216	0.987661	0.755498	0.0251	0	0.0171	1.42482	0.591294	0.940201	0.980045	1.17134	1.04212	0.998559	1.00144	0.764725	2	13	0.004	-0.005	-0.003
4440				BI285643	1.57137	1.32217	1.01745	1.06233	1.31961	0.884359	1.19189	0.954389	0.769997	0.0088	0	0.1093	1.5154	1.30824	0.97882	0.982548	0.863281	0.954982	1.04193	0.806361	0.742996	5	7	0.002	-0.011	-0.001
4441	362419	LOC362419	similar to CG33331-PA	XM_001053478	1.35827	1.01874	1.12574	1.03144	1.09829	0.92716	1.00017	0.99983	1.10568	0	0	0.0002	1.57015	1.0709	0.925619	0.793842	0.676537	0.763561	0.915333	0.776814	0.894568	2	2	0.003	-0.012	0.005
4447				TC527204	1.23178	1.03691	1.00129	1.06505	1.51249	0.966246	1.19561	0.989782	0.849178	0.035	0.0003	0.1917	1.16943	1.06022	0.938084	0.980757	0.941024	0.998709	1.10916	0.893211	0.848857	4	18	0.009	-0.007	0.003
4451				AI176617	1.19574	0.999839	0.982004	1.02353	1.52101	0.94559	1.20033	0.964425	0.890568	0.2086	0.0014	0.3632	1.11653	1.04752	0.950632	1.00649	0.96298	1.00016	1.22718	0.912442	0.845878	4	18	0.009	-0.006	0.001
4454	293431	Olr276	olfactory receptor 276	NM_001000227	1.14304	1.01274	0.987264	1.06683	1.51382	0.927604	1.15188	0.979239	0.882011	0.0483	0.0038	0.0682	1.10305	1.03795	0.943225	0.981226	0.91695	1.02672	1.10761	0.867791	0.853459	4	18	0.009	-0.006	0.001
4455				TC552239	1.14767	0.993877	0.964459	1.04775	1.55437	0.939754	1.19063	1.00612	0.885094	0.6244	0.0064	0.1687	1.89667	1.04338	0.975772	0.988119	0.959288	1.03359	1.13673	0.88332	0.859583	4	2	0.006	-0.011	-0.002
4457	287379	Shmt1	serine hydroxymethyltransferase 1 (soluble)	XM_213324	0.681272	0.831064	0.924116	1.20031	1.05864	1.14765	1.17376	1.57042	1.36743	0.0015	0	0.044	0.811842	0.776506	0.983459	0.771547	0.881881	1.02644	1.08945	0.99392	1.00608	1	24	0.013	0.001	0.005
4458				A_44	0.100213	0.674653	1.04937	1.47858	0.901913	1.29892	0.694996	1.3189	1.40367	0.2927	0	0.2568	0.0648086	0.679201	1.07562	0.950631	0.897792	1.129	0.899669	1.30161	1.52103	1	1	0	0.002	-0.031
4459				AA946126	1.13306	1.31411	1.06493	1.37259	1.81811	0.530504	1.10625	0.610121	0.630406	0.2066	0	0.0316	2.0646	0.790269	0.935069	1.07721	0.780704	0.79109	1.32494	0.445746	0.370497	3	26	-0.004	-0.014	-0.003
4472	361413	Nudt7	nudix (nucleoside diphosphate linked moiety X)-type motif 7	XM_341693	0.835742	1.10089	0.949719	1.01299	0.880244	1.03991	1.04475	1.53379	0.974183	0.9423	0	0	0.70025	1.17091	1.3328	0.975522	0.987007	1.24646	1.20711	0.867926	0.888048	17	10	0.009	0.003	-0.004
4492				NP798075	0.237141	1.03467	1.55794	1.72298	1.71657	0.579705	0.709208	1.57398	1.62145	0.8193	0.0107	0.0032	0.965328	0.59814	1.84394	0.69804	0.62282	1.3003	2.88999	0.754679	0.808622	9	25	0.022	-0.003	-0.004
4495				A_44	0.986351	1.05847	0.963817	1.026	1.11069	0.881192	0.97344	1.01365	1.01734	0.6747	0.0053	0.0001	1.6007	0.950919	1.01801	0.860217	0.844643	1.03149	1.05023	0.968452	0.980653	3	2	0	0.002	-0.031
4501	292699	Cblc	Cas-Br-M (murine) ecotropic retroviral transforming sequence c	NM_001034920	1.09047	1.26827	0.759034	0.649426	0.696441	0.839514	2.15613	1.32929	1.15945	0.4484	0	0.1258	0.854881	1.4404	1.0656	0.799144	0.639665	0.818388	1.68949	1.09392	0.9344	22	22	0.003	-0.005	0.005
4517	24253	Cebpb	CCAAT/enhancer binding protein (C/EBP), beta	NM_024125	0.675013	1.13837	0.920869	1.10507	1.00977	0.864848	1.19157	1.04363	0.968046	0.2099	0	0.8333	0.61204	1.1963	1.0127	1.09653	0.99023	0.855949	1.06203	0.872016	0.834726	22	10	0.008	0.002	-0.002
4523	310448	Igsf10	immunoglobulin superfamily, member 10	NM_198768	2.28311	1.04885	0.989958	1.02625	1.16119	0.731277	0.816487	0.84015	0.900358	0.1013	0	0.0139	3.32532	1.29152	1.07185	0.861579	0.789552	0.913171	1.01004	0.944261	1.09645	2	2	-0.003	-0.026	-0.005
4533	59329	Snf1lk	SNF1-like kinase	NM_021693	1.31518	0.942541	0.849682	0.987271	1.13717	0.731257	1.3477	1.09786	1.07281	0.6762	0	0.5928	1.42267	1.01273	0.830254	0.920806	0.817108	0.763092	1.53562	0.980582	1.04679	15	28	0.004	-0.009	0.001
4535				TC523914	1.14202	1.19481	0.872633	0.87922	1.00752	0.640035	0.774658	0.734379	0.789521	0.0038	0.1777	0.0339	1.05429	1.05519	0.992482	1.06413	0.893206	1.05453	4.64673	1.04346	0.974567	21	25	0.006	-0.01	-0.014
4536	297077	Tmem176a	transmembrane protein 176A	NM_001039008	0.637717	0.921906	0.886828	0.996542	0.821442	0.692758	0.497419	1.00659	1.18589	0.0249	0	0.0152	0.505789	0.708545	1.1442	1.02224	1.07893	1.16486	1.00346	1.0141	1.15065	9	1	0.017	0.001	-0.014
4546	84386	Slpi	secretory leukocyte peptidase inhibitor	NM_053372	0.952361	1.04561	0.865996	1.16024	1.18169	0.923357	0.844321	1.01718	0.792512	0	0.0024	0	0.989779	0.866222	0.940931	0.91103	1.01022	1.13935	1.58631	1.60109	1.6586	3	11	0.01	-0.002	-0.008
4552				CB718208	1.35778	0.965035	1.00045	1.15742	1.22993	0.831756	1.10293	1.04474	1.03834	0.4382	0	0.0778	1.63387	0.980334	0.961836	0.967643	0.999554	0.929852	1.15052	0.927034	0.984923	15	2	0.005	-0.014	0
4558	65164	Htra1	HtrA serine peptidase 1	NM_031721	0.474109	0.760737	0.852114	1.02037	0.807796	0.979626	0.647384	1.03752	0.893587	0.0001	0	0.1792	0.497557	0.728623	1.08108	1.08499	1.06595	1.25805	1.0286	1.07669	1.08371	1	8	0.015	0.007	-0.01
4563				AI136348	1.18359	1.27185	1.08224	1.02174	1.17753	0.880248	1.079	0.950778	0.932592	0.8522	0	0.0147	1.65596	1.54265	0.978255	0.977159	0.921942	0.940656	1.06697	0.866903	0.804812	5	7	0.004	-0.012	-0.002
4585				XM_221299	0.989867	1.0673	1.01103	1.09804	1.02189	0.710843	0.825144	1.02698	1.05421	0.1653	0.0001	0.0002	1.71291	1.01013	1.09876	0.711255	0.695439	0.86159	0.888066	0.766491	0.833109	6	2	0.007	-0.014	0
4595	301434	Clk1	CDC-like kinase 1	XM_217405	1.0887	1.02134	1.21629	1.28599	1.15047	0.959977	0.891768	1.10094	1.10444	0	0.0216	0.0004	1.23381	0.817815	0.978665	0.752283	0.659668	0.794921	1.04454	0.873508	0.86955	9	28	0.007	-0.009	0.005
4633	64680	Crhr2	corticotropin releasing hormone receptor 2	NM_022714	0.998835	0.98905	0.875199	1.2459	1.13987	0.726495	0.792392	1.19746	1.29687	0.8744	0.1186	0.0034	1.64097	0.723577	1.08406	1.00117	0.725686	1.25418	1.22265	0.965403	0.901597	9	30	0.011	-0.011	-0.004
4645	444982	Eml5	echinoderm microtubule associated protein like 5	XM_001064078	1.05708	0.983633	1.08358	1.08809	1.27404	0.768145	0.862521	0.832689	0.720374	0.3196	0	0.1272	1.04412	1.11148	1.02653	1.04409	0.850066	0.862784	1.01637	0.768635	0.559416	3	29	0.005	-0.009	-0.008
4647	296851	Pon2	paraoxonase 2	NM_001013082	0.597374	0.727698	0.958402	1.23325	0.990283	1.10801	0.926119	1.40329	1.5122	0.6361	0	0.2593	0.828052	0.696273	1.00972	0.942557	0.984921	1.40116	1.21764	1.17618	1.29848	1	19	0.018	0.002	-0.002
4680				TC562406	0.557214	0.843631	0.965862	0.901699	1.02669	0.803864	0.898693	0.991494	0.857393	0	0	0.0001	0.594195	1.0432	1.05535	1.1598	1.00851	1.3171	1.5775	1.12633	1.09244	8	25	0.011	0.007	-0.013
4696		Ifi27l2b		XM_238467	0.173882	1.02648	1.06349	1.15181	1.37864	1.01244	1.36525	1.16259	1.13346	0	0	0.0001	0.12237	0.987561	0.86907	0.746683	0.56531	0.680154	1.09596	0.922178	0.942746	8	22	0.015	0.02	0.011
4697				ENSRNOT00000030288	1.3421	1.03769	0.988648	1.10896	1.41072	0.843642	1.01135	1.03781	0.895764	0.0939	0	0.0008	1.72902	1.10768	0.914923	0.865704	0.791347	0.945584	1.07023	0.885722	0.825291	5	2	0.004	-0.013	0
4703	502872	Jagn1	jagunal homolog 1 (Drosophila)	XM_001054553	0.656689	0.712704	0.865986	1.07795	0.736276	1.07907	0.753038	1.22564	1.30513	0.2843	0	0.4496	0.672106	0.746787	0.986714	1.01329	1.0605	1.08093	0.806244	1.18938	1.193	1	1	0.016	0.003	-0.004
4705				CB547643	1.19905	1.00652	0.97536	1.05613	1.45622	0.921326	1.18383	0.980663	0.902258	0.445	0.0006	0.1717	1.20538	1.066	0.934405	1.00293	0.933282	0.997066	1.5437	0.912059	0.848602	4	18	0.008	-0.006	0
4711	362481	Tox	thymocyte selection-associated high mobility group box	XM_001063218	1.175	1.00311	0.996894	1.1049	1.53069	0.944906	1.1913	0.990584	0.889598	0.0549	0.0024	0.1932	1.12505	1.03972	0.939216	0.978742	0.957775	1.03622	1.12355	0.917307	0.850166	4	18	0.003	-0.015	-0.003
4720	364514	Fam35a	family with sequence similarity 35, member A	XM_214284	0.9984	1.06438	1.12893	1.11767	1.09252	1.0016	0.878301	1.24597	1.08982	0.0002	0.1501	0.007	1.24252	0.815374	1.13554	0.69042	0.665957	0.9308	0.958487	0.823873	0.806821	12	28	0.009	-0.01	0.004
4731	302973	Abca3	ATP-binding cassette, sub-family A (ABC1), member 3	XM_220219	0.727298	0.740472	0.729246	1.04314	1.08787	1.01649	0.996759	1.15705	1.13446	0.3165	0	0.0088	0.624956	0.689353	0.868017	0.905803	0.955045	1.14895	1.16286	1.07794	1.00324	1	25	0.011	0.005	0
4744	192272	Acot2	acyl-CoA thioesterase 2	NM_138907	0.844327	1.08191	1.22098	1.22066	0.960781	0.942675	0.786641	1.41481	0.972066	0.1552	0.0016	0	1.47524	1.23644	1.25583	0.701985	0.570888	0.891824	1.08761	0.714288	1.02793	12	29	0.008	-0.012	0.004
4748	60660	Ppp2r2b	protein phosphatase 2 (formerly 2A), regulatory subunit B (PR 52), beta isoform	NM_022209	1.02062	1.0031	1.0917	1.44098	1.60683	1.24652	1.22017	1.14176	0.880047	0	0.0363	0.0004	1.04742	0.951121	0.859894	0.880723	0.81879	0.861776	0.996896	0.806313	0.91624	20	28	0.01	-0.004	0.011
4753				TC559337	1.00835	0.991654	1.07608	0.839195	0.822534	0.689634	0.831924	1.03534	0.850938	0	0	0	0.80099	1.03931	1.40952	0.972652	0.865329	1.42761	2.60546	1.32137	1.4745	16	25	0.009	-0.001	-0.015
4756				AI059063	1.66116	1.68625	0.994942	1.00506	1.74001	0.777634	1.6786	0.848888	0.568399	0.0115	0	0.0304	1.74923	1.57151	1.09421	0.96691	0.818149	0.776179	1.3306	0.633592	0.558002	5	7	-0.016	-0.011	0.005
4765	294799	Bxdc2	brix domain containing 2	NM_001029915	0.804353	0.710332	0.996138	1.15587	0.846103	1.00386	0.763488	1.17916	1.63624	0.4997	0	0.2839	0.978187	0.820355	1.15876	1.02137	0.942271	1.07745	0.854779	1.10807	1.21479	14	1	0.017	-0.004	-0.004
4766	25648	Slc7a1	solute carrier family 7 (cationic amino acid transporter, y+ system), member 1	NM_013111	1.17708	1.14717	1.01137	0.961834	1.16455	0.884297	1.14826	0.966716	0.8981	0.9877	0	0.0321	1.15159	1.56866	1.11177	0.988632	0.888299	0.956284	1.03404	0.91003	0.872492	5	29	0.007	-0.006	-0.003
4789				BI297047	1.20006	1.02416	0.988828	1.02019	1.54831	0.954939	1.18981	0.977754	0.887122	0.169	0.0013	0.2216	1.17438	1.1001	0.96423	0.978154	0.981263	1.01117	1.14185	0.893339	0.878515	4	18	0.009	-0.007	0
4790	361105	Plac9	placenta-specific 9	XM_341391	1.61289	1.50416	1.20441	1.06522	1.23631	0.920221	0.998232	0.838542	0.722017	0.6809	0	0.5063	2.20039	1.52928	1.22934	0.976875	1.00177	0.935989	0.874803	0.761224	0.898579	21	2	-0.004	-0.017	-0.007
4792				BM986545	1.23336	1.00599	0.983462	1.03998	1.51579	0.929122	1.20152	0.994013	0.865998	0.0538	0.0007	0.1878	1.11482	1.04607	0.968833	0.977703	0.963496	1.00888	1.10154	0.881275	0.851168	4	18	0.009	-0.007	0
4800	25746	Il2rb	interleukin 2 receptor, beta	NM_013195	0.94465	0.943319	0.897574	1.10235	1.29606	0.955193	1.09391	1.11742	6.43201	0.103	0.0037	0.1115	0.991904	0.825243	0.866244	0.938871	0.922317	1.02818	1.0081	1.5067	1.18447	23	11	0.016	-0.006	0.003
4801				AI058658	1.46299	1.35382	0.934804	1.0126	1.48435	0.987402	1.50051	1.12477	0.96412	0.0003	0	0.028	1.4956	1.20073	0.956709	0.965922	0.898538	0.986062	1.1648	0.84738	0.829293	5	7	0.002	-0.01	0.003
4803	302980	Fahd1	fumarylacetoacetate hydrolase domain containing 1	NM_001024991	0.742182	0.972102	1.08076	1.0631	0.77546	0.808184	0.642793	0.968606	0.967111	0	0.0002	0.0002	0.669645	0.992739	1.59196	1.46211	1.48714	1.97212	1.49336	1.05476	1.00726	12	25	0.014	0.003	-0.024
4817	24923	Stx2	syntaxin 1B	NM_012748	1.022	0.724498	0.924235	1.07684	0.970499	0.972667	0.804326	1.09972	1.01516	0.3361	0	0.5161	0.994394	0.663582	0.897155	1.05611	1.01381	1.21185	1.00561	1.18487	0.950647	1	19	0.014	-0.002	-0.007
4824	24778	Slc2a1	solute carrier family 2 (facilitated glucose transporter), member 1	NM_138827	1.53987	1.292	0.966637	0.962514	1.14205	0.705172	1.01936	0.791429	0.983108	0.7167	0	0.0001	1.15069	1.2213	1.01689	1.07023	0.912971	0.969487	1.12148	0.965292	0.881291	2	29	0.002	-0.01	-0.006
4826				XM_227645	0.989376	1.08588	1.09252	0.991126	0.857976	0.787833	0.915766	1.31639	1.39658	0.3827	0.0002	0.0208	1.6451	0.798969	1.18142	0.714286	0.687849	0.900612	1.04226	1.08583	1.00887	16	28	0.011	-0.013	0.002
4827	29365	Mpdz	multiple PDZ domain protein	NM_019196	1.11017	0.906583	1.34846	1.29938	1.34522	1.23686	1.41265	1.30313	1.18789	0	0.0005	0.0003	1.03681	0.628295	0.813704	0.567506	0.600291	0.681037	0.872011	0.798952	0.963188	25	28	0.007	-0.005	0.018
4829				TC542144	1.53368	1.07865	1.03722	1.0072	1.19467	0.880685	1.11501	0.927365	0.852153	0.5169	0	0.0189	2.0226	1.07376	0.992805	0.953756	0.889101	0.947766	1.118	0.870393	0.798673	2	2	0.006	-0.018	-0.002
4836	170907	Tpo1	developmentally regulated protein TPO1	NM_133395	1.37289	1.02976	1.02058	1.13337	1.2546	0.796194	0.819245	0.846852	0.755825	0.9645	0	0.0002	1.85799	0.979424	1.04606	0.883381	0.791532	1.05332	1.2308	0.662502	0.710784	5	2	0.002	-0.014	-0.006
4838	24185	Akt1	v-akt murine thymoma viral oncogene homolog 1	NM_033230	0.70212	0.901619	1.01304	1.32452	0.98696	1.34576	1.15287	1.49959	1.7246	0.0465	0	0.6786	0.833596	0.853453	0.921987	0.927737	0.953072	1.07193	0.957357	1.35602	1.33585	1	1	0.019	0.001	0.004
4840	690254	Polr3gl	polymerase (RNA) III (DNA directed) polypeptide G-like	XM_001062895	1.00141	1.18845	0.993291	1.11396	1.08597	1.13926	1.02237	1.24417	0.975033	0	0.002	0.0001	1.41019	1.03552	0.998594	0.72852	0.643325	0.873505	0.977162	0.839837	0.84975	17	7	0.007	-0.01	0.006
4846				AW918202	1.22714	0.837288	1.15046	1.19197	1.21687	0.927117	1.00531	1.08115	1.20031	0.0112	0.0002	0.0011	1.57086	0.911235	0.994689	0.876098	0.750502	0.958662	1.12803	0.832346	0.971469	15	28	0.007	-0.011	0.003
4850				XM_343104	1.01287	0.965525	1.04245	1.17646	1.55846	0.824809	0.948816	1.03243	0.90911	0.1298	0.0095	0.0167	1.1578	0.93904	1.03883	0.987131	0.96212	1.02948	1.07524	0.815603	0.765947	3	26	0.01	-0.006	-0.001
4854	25260	Gstt1	glutathione S-transferase theta 1	NM_053293	0.407702	1.06245	0.987053	1.0152	0.967121	1.08326	0.875255	1.09519	0.922181	0.8422	0	0.0735	0.297074	0.903687	1.15788	1.05742	1.14546	1.09649	1.01295	0.974109	0.901548	10	8	0.016	0.016	-0.006
4863	367314	Lrrfip1	leucine rich repeat (in FLII) interacting protein 1	NM_001014269	0.872932	0.781823	1.07438	1.09582	0.996903	0.867741	0.989639	1.3259	1.82218	0.1809	0	0.0052	1.23587	0.878306	0.88788	0.727497	0.668609	1.0031	1.24209	1.14834	1.359	14	16	0.011	-0.007	0.005
4869	64459	Masp2	mannan-binding lectin serine peptidase 2	NM_172043	0.583321	0.814721	0.821888	1.0572	0.926267	1.11121	0.949452	1.24257	1.10865	0.2009	0	0.1804	0.635436	0.709402	0.890875	1.02226	1.27099	1.12024	0.977736	1.1922	1.22371	1	8	0.02	0.004	-0.009
4871	691293	LOC691293	similar to reproductive homeobox on chromosome X, 7	XM_001077586	1.13067	0.979037	0.963594	1.04209	1.52634	0.925068	1.18565	1.00339	0.890379	0.0679	0.0043	0.1756	1.07215	1.04315	0.955461	1.00362	0.947534	0.996608	1.1105	0.878017	0.828352	4	18	0.009	-0.007	-0.002
4873	361084	Lmo7	LIM domain 7	NM_001001515	1.58877	1.32479	0.991217	0.932281	1.01091	0.708644	1.1344	0.845344	1.05052	0.2055	0	0.0044	1.94587	1.46022	1.24375	1.00878	0.808426	0.798064	0.972002	0.643121	0.535903	2	7	-0.001	-0.019	-0.004
4878	260320	F7	coagulation factor VII (serum prothrombin conversion accelerator)	NM_152846	0.890575	0.768012	0.914062	1.35558	1.08594	1.82076	1.61708	2.12667	1.90815	0	0	0	1.19985	0.550909	0.766562	0.753863	0.861936	0.852758	0.789486	1.2521	1.35873	11	14	0.016	0	0.021
4880				TC534707	1.03133	0.954974	0.877837	1.00248	1.43667	0.843474	1.12238	1.07806	1.01225	0.0127	0	0	0.997517	0.96519	0.893267	0.920504	0.877466	0.971638	2.26889	1.67722	1.26178	4	11	0.009	-0.004	-0.007
4888				BF523192	1.84214	1.121	0.99611	1.07218	1.08568	0.88046	0.954277	1.00391	1.05397	0.0869	0	0.2765	2.15602	1.00785	1.00389	0.921883	0.91779	0.833875	0.953899	0.983889	0.875827	2	2	0.003	-0.02	-0.002
4901	29184	Cd36	CD36 molecule (thrombospondin receptor)	NM_031561	0.428581	0.75435	1.27835	2.30243	1.51176	3.13734	2.66739	3.7681	4.74852	0	0	0	0.395358	0.70238	0.787482	0.536811	0.508736	0.601451	0.578391	1.21252	1.58634	1	14	0.028	0.011	0.053
4915	260321	Fkbp4	FK506 binding protein 4	XM_342763	0.818452	1.11772	1.00401	1.59972	1.19823	1.37305	0.856446	1.11303	0.808572	0.0005	0	0.9141	0.61579	0.987345	0.933521	1.12557	1.00657	1.07105	0.73379	0.995991	0.695243	12	12	0.009	0.003	-0.001
4930	246060	Cdkn1c	cyclin-dependent kinase inhibitor 1C	NM_001033757	2.14624	1.11164	1.23036	1.06145	1.18994	0.951835	1.07705	0.934642	0.896298	0.0013	0	0	3.1573	0.863592	0.854576	0.793283	0.815754	0.792476	1.08423	0.821469	1.04817	2	2	0	-0.024	0.004
4931	29295	Cyp2b12	cytochrome P450, family 2, subfamily b, polypeptide 12	NM_017156	0.571329	1.55459	1.76856	2.00417	1.22052	0.706919	0.35054	0.74849	0.7035	0.0314	0	0.1262	0.752343	1.69348	1.89336	1.73722	1.31672	1.3839	0.779478	0.731967	0.558181	12	10	0.011	-0.004	-0.025
4933	60660	Ppp2r2b	protein phosphatase 2 (formerly 2A), regulatory subunit B (PR 52), beta isoform	NM_022209	1.0291	1.02733	1.10389	1.41657	1.8281	1.17974	1.19562	1.09286	0.951494	0	0.0256	0.0001	1.06731	0.972668	0.83457	0.851039	0.833773	0.89401	0.958606	0.792158	0.930351	3	28	0.01	-0.004	0.011
4936	60660	Ppp2r2b	protein phosphatase 2 (formerly 2A), regulatory subunit B (PR 52), beta isoform	NM_022209	1.07163	1.01233	1.02354	1.35871	1.69362	1.17142	1.27129	1.1407	0.927084	0	0.0353	0.0026	1.04016	0.932775	0.841098	0.883196	0.81397	0.89684	0.987667	0.782511	0.907861	20	28	0.01	-0.004	0.011
4940	641316	LOC641316	similar to aldehyde dehydrogenase 4 family, member A1	CB545196	0.444236	0.55959	0.823002	1.20729	0.792904	1.04242	0.63163	1.19439	1.36397	0.3985	0	0.4219	0.525623	0.480407	0.826731	1.04692	1.0955	1.32907	1.00404	1.15613	0.995961	1	19	0.024	0.006	-0.008
4942	24392	Gja1	gap junction protein, alpha 1	NM_012567	1.35883	1.07925	1.08078	1.07235	1.18056	0.75976	0.753854	0.853912	0.906094	0.9985	0	0.0006	1.62547	1.16629	1.21063	0.863408	0.597302	0.927646	1.19529	0.858387	0.863741	21	7	0.005	-0.016	-0.004
4945	296136	Nphp1	nephronophthisis 1 (juvenile) homolog (human)	BG663343	1.69485	1.21585	1.13547	1.04187	1.22726	0.880705	0.958126	0.911179	0.839562	0.2112	0	0.0018	1.65809	1.25146	1.20982	0.95545	0.819586	0.949875	1.10657	0.788532	0.845362	2	7	0	-0.011	-0.002
4947				TC562296	1.6796	1.10557	0.996368	1.11763	1.20857	0.794041	0.957538	0.854197	0.801823	0.6853	0	0.0245	1.53544	1.09313	0.986957	1.01965	0.928313	1.00363	1.10635	0.781478	0.863157	2	2	0.004	-0.014	0
4951		Snrnp25		XM_213260	1.32145	1.08484	0.974114	1.27762	1.183	1.2997	1.1826	1.25094	0.866846	0	0.0001	0.0001	1.45874	0.951976	1.02589	0.758179	0.678005	0.807153	0.643896	0.739674	0.879244	13	2	0.004	-0.009	0.01
4954				AA945757	1.19489	1.00982	0.98372	1.08114	1.51239	0.934405	1.21913	0.988776	0.885906	0.0714	0.0019	0.1752	1.10988	1.0572	0.938797	0.99018	0.96502	1.03621	1.12743	0.90465	0.88621	4	18	0.009	-0.005	0.002
4960				AA955944	1.17958	1.00671	0.975954	1.05085	1.5104	0.933158	1.17453	0.978519	0.864619	0.0926	0.0029	0.1789	1.08654	1.06652	0.944743	0.994735	0.940709	1.00527	1.12278	0.893062	0.857911	4	18	0.009	-0.006	-0.001
4962	171400	Elovl5	ELOVL family member 5, elongation of long chain fatty acids (yeast)	CF110587	0.523024	1.011	1.30921	1.58425	1.36407	1.32481	0.852987	1.53691	0.988998	0.0534	0	0.0636	0.810405	0.886571	1.17005	1.14694	0.903324	1.48845	0.971488	0.872113	0.584153	12	13	0.013	0.001	-0.002
4963	25649	Apoa2	apolipoprotein A-II	NM_013112	0.0643764	0.797982	0.938383	1.09366	1.21501	1.01217	1.33082	1.1127	0.945946	0	0	0.1274	0.0486969	0.608037	0.714319	0.92818	1.07699	1.02981	1.03376	1.02874	0.987828	8	8	0.023	0.038	0.004
4965				TC532159	1.17219	1.04807	0.96799	1.0634	1.5314	0.913739	1.22029	0.967073	0.877244	0.0812	0	0.0182	1.21509	1.0581	1.00616	0.967473	0.919083	0.99384	1.20687	0.866788	0.830242	4	18	0.009	-0.008	0.002
4966				CO387496	0.719493	0.856449	1.42317	1.64091	1.66085	1.591	1.27655	1.61823	1.38802	0	0	0	0.836498	0.933708	1.07312	0.94319	0.826742	1.01167	0.931418	0.878136	0.988335	8	24	0.013	0.003	0.013
4976	25385	Faslg	Fas ligand (TNF superfamily, member 6)	NM_012908	1.07404	0.907656	0.916013	1.01042	1.23069	0.896787	1.13625	1.09019	2.20429	0.0115	0.007	0.066	1.00684	0.929128	0.841189	0.929185	0.884954	0.962192	1.10949	1.00623	0.993774	23	11	0.014	-0.007	-0.002
4979				AI170501	1.69987	1.30648	1.12001	0.896456	1.17559	0.843695	1.13436	1.07177	0.854082	0.0119	0	0.6248	1.40484	1.18708	1.31837	0.774142	0.80396	0.663138	0.855261	0.928225	0.827	7	29	-0.004	-0.009	0.006
4984	300783	RGD1565496	similar to Butyrate-induced transcript 1	BI395586	1.10222	1.21372	0.980673	1.20286	1.13109	1.10129	0.973921	1.07488	0.851107	0.0005	0.0002	0.4408	0.973127	1.08523	1.03655	0.922813	0.902303	1.01933	0.965278	0.817955	0.647164	13	29	0.005	-0.004	-0.001
4986	79126	Cfi	complement factor I	NM_024157	0.949954	0.626243	0.793784	1.01851	1.00398	0.954439	0.996015	1.3548	1.60396	0.8842	0	0.1622	1.25346	0.565685	0.787024	0.811071	0.88632	1.14245	1.16727	1.19584	1.62193	14	14	0.013	-0.003	0.002
4990				XM_220600	1.29332	1.06809	1.0751	0.992736	1.07454	0.700385	1.05624	1.02042	1.14712	0.0186	0	0.0019	1.62934	1.00726	0.955219	0.807127	0.776	0.826805	0.989475	0.944209	0.879903	15	2	0.005	-0.014	0.001
4997	24271	Cpb1	carboxypeptidase B1 (tissue)	NM_012533	1.55704	1.09564	1.0293	1.00461	1.1574	0.826678	1.02584	0.915177	0.79796	0.7408	0	0.0466	1.76446	0.995357	1.05865	0.954417	0.861091	0.995392	1.03633	0.92614	0.927593	2	2	0.002	-0.013	-0.002
5013				DV714770	1.37053	1.08436	1.16611	1.11318	1.11949	0.801041	0.906217	0.952373	0.903057	0.0581	0	0.0008	1.72608	1.04763	1.12364	0.878341	0.688119	0.878894	1.08442	0.746816	0.771277	21	2	0.002	-0.013	-0.001
5015	681337	Acot4	acyl-CoA thioesterase 4	XM_001057693	0.896214	0.921402	1.2255	1.60397	0.890515	1.31929	0.744104	2.07099	1.16229	0.0099	0	0	0.86418	0.833961	1.37025	0.806649	0.882194	1.2184	0.890228	1.0786	1.38386	17	24	0.016	0	0.004
5027				TC518879	1.53797	1.0643	0.995854	0.813136	1.0557	0.813818	1.01785	1.06483	1.06086	0.0003	0	0.0047	1.72238	1.02395	1.00415	0.612235	0.590352	0.693041	0.976088	0.872454	0.892587	2	2	0.005	-0.022	0.01
5029	25478	Man2a1	mannosidase, alpha, class 2A, member 1	XM_001068826	0.873686	0.978237	0.969138	1.00703	0.992969	1.37505	1.52356	1.76008	1.56158	0	0	0.0686	0.957708	0.71636	1.09066	0.71822	0.914814	0.90532	1.12054	1.22013	1.222	11	24	0.005	-0.003	0.013
5031	114506	Ankh	ankylosis, progressive homolog (mouse)	NM_053714	0.508375	0.810687	0.952322	0.955984	0.790377	0.660746	0.821878	1.04402	1.15528	0	0	0.0768	0.619791	0.870276	1.25128	1.14622	1.08027	1.36825	1.4612	1.26104	1.08387	9	25	0.017	0.004	-0.015
5039				AA943771	1.20375	1.0029	0.97841	1.06061	1.54734	0.970777	1.20331	0.987779	0.910298	0.1567	0.0081	0.1926	1.11408	1.12242	0.962432	0.997099	0.979392	1.0594	1.12854	0.900046	0.895746	4	18	0.01	-0.008	-0.004
5040	25026	Adm	adrenomedullin	NM_012715	2.30357	1.25663	1.00832	1.20327	0.960065	0.701176	0.752956	0.745449	1.0259	0.5627	0	0.1787	2.01187	1.44924	1.05694	1.02553	0.718064	0.933304	0.939479	0.885571	0.991681	2	2	-0.001	-0.024	-0.007
5044	29149	Strn	striatin, calmodulin binding protein	NM_019148	1.1715	0.995569	0.995146	1.03158	1.52264	0.92563	1.2475	1.00443	0.909583	0.0569	0.007	0.2478	1.11218	1.05494	0.946668	0.975496	0.964764	1.00639	1.08689	0.886477	0.887437	4	18	0.009	-0.006	0.001
5048				XM_234728	0.62018	0.654078	1.01752	2.03245	1.37716	1.10389	0.778541	1.12348	1.20169	0.1213	0.0001	0.0451	0.860721	0.693703	1.00514	1.02124	0.800417	1.21493	0.93997	0.994864	0.823015	9	19	0.018	-0.005	-0.002
5050				XM_242940	1.18371	0.95012	1.12488	1.20124	1.20966	0.874432	1.00237	1.03308	0.997632	0.0264	0.0001	0.0026	1.68003	0.857754	1.06211	0.742064	0.789898	0.865019	1.16445	0.817741	0.851388	3	28	0.008	-0.016	0
5056	301555	Cul3	cullin 3	XM_217454	0.644074	0.824063	1.04702	1.27362	0.921351	1.10853	0.850755	1.28977	1.28052	0.7178	0.0025	0.2914	0.883318	0.761476	1.12952	1.03087	0.937377	1.17489	1.02291	0.977091	0.935387	1	19	0.017	-0.002	-0.004
5071	291796	Usp14	ubiquitin specific peptidase 14	NM_001008301	1.07095	1.26044	1.27399	1.33544	1.28944	0.874922	0.835109	0.863851	0.789328	0.0053	0	0.0001	1.15913	1.24293	1.30694	0.974085	0.686835	0.879424	1.02592	0.744824	0.636738	21	29	0.003	-0.01	-0.002
5078				A_44	0.65743	0.826237	1.26165	1.49806	0.984294	0.999787	0.735306	1.3635	1.60056	0.8241	0	0.1284	0.982925	0.753188	1.20007	0.999087	0.908166	1.28086	1.00021	1.21504	1.17894	1	24	0	0.002	-0.031
5091	362861	Slc41a2	solute carrier family 41, member 2	XM_343191	0.229911	0.645562	0.902893	1.17454	1.39528	0.977478	1.16976	1.14203	1.09328	0.0714	0	0.0421	0.204349	0.743368	0.837632	1.1445	1.02022	1.15191	1.14389	0.979782	0.914086	8	25	0.015	0.002	-0.005
5099	24223	B2m	beta-2 microglobulin	CF111193	0.560193	0.974159	0.891436	1.02584	1.03515	0.830794	0.930472	1.15706	1.16273	0.1392	0	0	0.439213	0.774195	1.0645	0.972267	0.974043	1.19458	1.46621	1.13977	1.14922	1	25	0.012	0.007	-0.005
5106	84399	Ihh	Indian hedgehog	XM_001060415	0.860552	0.9241	0.842045	1.02193	1.30312	0.978065	1.40701	1.41899	1.32502	0.9947	0	0.0042	1.52576	0.909041	0.761007	0.870723	0.865277	0.91143	1.46186	1.37339	1.63659	11	16	0.009	-0.003	0.006
5110	171528	Gzmb	granzyme B	NM_138517	1.0135	0.92037	0.960784	1.14815	1.36183	0.914275	1.11276	1.00139	6.16085	0.2394	0.0001	0.4019	0.954776	0.912653	0.875142	0.945335	0.926188	0.998611	1.09159	1.45185	1.80776	23	14	0.012	-0.009	0.006
5121	25563	Tff3	trefoil factor 3, intestinal	NM_013042	3.24479	1.11793	1.00936	1.14711	1.48369	0.923373	1.09853	0.947549	0.842988	0.1717	0	0.0015	4.34792	1.17226	0.909571	0.969375	0.926034	0.990643	1.07225	0.853052	0.857574	2	2	-0.007	-0.033	-0.006
5130	24811	Tap1	transporter 1, ATP-binding cassette, sub-family B (MDR/TAP)	NM_032055	0.373789	0.635305	0.70617	1.02268	0.911496	1.12445	0.804256	1.3529	1.53481	0.0617	0	0.0338	0.295138	0.515527	0.632036	0.977319	1.3028	1.55831	1.34863	1.99344	1.68198	1	11	0.023	0.018	-0.007
5136				XM_001061521	1.17777	1.07847	1.17093	1.15056	1.29915	0.923052	0.97261	1.02739	0.960019	0.0597	0.0014	0.0111	1.52563	0.947522	1.1532	0.852865	0.769885	0.911451	1.21786	0.856723	0.777643	3	7	0.006	-0.012	0
5139	310672	Tars2	threonyl-tRNA synthetase 2, mitochondrial (putative)	NM_001014040	1.14181	1.52642	1.17184	1.0714	1.00046	0.952768	0.968375	1.03536	0.889172	0.3957	0	0.898	1.2245	1.39445	1.25901	0.97036	0.942289	0.96558	0.999544	0.941343	0.802777	29	29	0.004	-0.008	-0.003
5141				BI279854	1.45665	1.16271	1.06383	1.00122	1.43183	0.848604	1.16075	0.955591	0.739578	0.1293	0	0.0097	1.50144	1.20279	0.998779	0.983376	0.924452	0.982928	1.24212	0.792256	0.714733	5	7	-0.003	-0.011	-0.002
5142				AI137547	1.02903	0.812825	1.02527	1.04022	0.962161	0.859498	0.897701	1.1656	1.62954	0.5312	0	0.1026	1.21501	0.742337	0.974726	0.866417	0.762535	0.965876	1.10958	1.15893	1.37372	14	14	0.012	-0.008	0.001
5146				NM_031984	0.784366	0.691305	1.0204	1.11127	1.04327	0.995726	1.04266	1.36057	1.52318	0.007	0	0.2757	1.00828	0.67525	0.899327	0.83072	0.741883	0.948861	0.919721	1.00427	1.1644	1	14	0.019	-0.001	0.007
5155	24577	Myc	myelocytomatosis oncogene	NM_012603	1.40023	1.32186	1.55666	0.926067	1.0773	0.676004	0.866903	0.762721	1.1119	0.33	0	0.0052	1.57346	1.70126	1.28289	0.910817	0.477825	0.85005	0.828744	0.831672	1.07393	6	29	0.003	-0.019	-0.001
5161	360552	Pelp1	proline, glutamic acid and leucine rich protein 1	NM_001024270	1.33111	1.26268	1.05055	1.0243	0.972205	0.905498	0.92458	1.01049	0.906005	0.1209	0	0.1556	1.74727	1.23277	1.16033	0.941493	0.920557	0.989512	1.08334	0.983702	0.891094	2	2	0.004	-0.013	-0.006
5193	25373	Ahsg	alpha-2-HS-glycoprotein	NM_012898	1.08001	0.875034	1.21571	1.01882	0.724696	0.778744	0.506811	0.927161	0.981179	0.0011	0	0.0083	1.32211	0.885205	1.03988	1.06504	1.23928	1.06305	0.792195	1.04116	0.893041	21	13	0.008	-0.007	-0.012
5198	85472	Polg	polymerase (DNA directed), gamma	NM_053528	1.10653	0.882964	0.907656	1.00932	0.85301	0.881432	0.665055	0.990678	0.853163	0.0001	0.0022	0.1838	1.66366	0.843965	1.06641	0.947136	1.08575	1.26906	1.06134	1.06969	1.08009	2	30	0.013	-0.01	-0.012
5201	362137	Wdsub1	WD repeat, sterile alpha motif and U-box domain containing 1	NM_001014179	1.28374	0.966381	1.01638	1.10063	1.14528	0.997425	1.08356	1.13239	0.888016	0.1976	0	0.0354	1.73375	0.991539	0.966695	0.911891	0.898445	1.00595	1.00258	0.913369	0.881938	2	2	0.006	-0.012	0
5205	302965	Tnfrsf12a	tumor necrosis factor receptor superfamily, member 12a	NM_181086	0.8701	0.966691	0.819146	0.953796	0.966492	0.826469	1.08359	1.04829	1.39241	0.0001	0	0.1474	0.911844	1.33192	0.988675	1.01133	0.938501	1.03763	1.65402	1.94552	1.69043	23	11	0.013	-0.004	-0.009
5212	360800	Sumf2	sulfatase modifying factor 2	NM_001025125	0.663458	0.82322	1.01868	1.16647	0.980998	0.995316	0.926855	1.19478	1.31979	0.9042	0	0.3282	0.844287	0.754495	0.918548	0.972105	1.00468	1.1426	1.07058	1.10232	1.1118	1	19	0.017	0.001	-0.003
5215	246255	Ppp2r2d	protein phosphatase 2, regulatory subunit B, delta isoform	NM_144746	0.975198	1.02775	1.0248	1.19132	1.14962	1.13479	1.06364	1.22357	1.04865	0	0.0025	0	1.08789	0.851918	0.848584	0.589257	0.56714	0.712168	0.854559	0.872263	0.959709	8	16	0.008	-0.009	0.012
5217				AA963484	1.32338	1.19276	1.00504	1.05954	1.59294	0.847497	1.24302	0.8953	0.760635	0.0699	0	0.0332	1.27594	1.16605	0.994958	0.979225	0.953663	0.97525	1.19362	0.801066	0.764728	5	18	0.002	-0.007	0.001
5218				AA997266	1.1776	1.02089	0.996792	1.04502	1.52651	0.945167	1.17823	0.986321	0.899076	0.0394	0.0009	0.1557	1.14246	1.04167	0.953597	0.986944	0.959318	1.00321	1.09986	0.893125	0.857341	4	18	0.009	-0.008	0.003
5228				AW915718	1.07464	1.36975	1.33915	1.05107	1.23868	0.79608	0.986244	0.844333	1.00372	0.229	0	0.0003	1.50793	1.54614	1.02683	0.96562	0.854309	0.996282	0.976424	0.782262	0.729013	21	29	0.007	-0.013	-0.007
5230				XM_345604	0.858613	1.35331	0.738932	0.891247	0.883027	1.9362	4.83305	4.03376	2.95542	0	0	0	1.17012	1.46095	1.1899	0.760767	0.623548	0.949072	1.05093	0.913539	0.783299	11	29	0.008	0	0.028
5242	689574	LOC689574	hypothetical protein LOC689574	XM_001068230	1.27059	1.19038	1.00263	0.99737	1.06031	0.913539	0.876492	0.978806	0.765184	0.5152	0	0.0022	1.52376	0.955081	1.00684	0.885138	1.04071	1.11034	1.17673	0.883605	0.769458	21	26	0.002	-0.008	-0.005
5245				XM_342979	0.93334	0.892983	0.964314	1.18905	1.22593	1.21332	1.35384	1.51796	1.62033	0	0	0.0494	0.901387	0.927438	0.844741	1.03644	0.940456	1.03569	0.955735	1.13429	0.954746	11	17	0.011	-0.004	0.007
5248				A_44	1.3603	1.05499	0.942106	1.04642	1.2219	0.966684	1.08351	1.15369	0.832449	0.6341	0	0	1.84806	1.00659	0.993405	0.868741	0.834328	0.954372	1.35129	0.951541	0.937594	5	28	0	0.002	-0.031
5250				CA506658	1.4671	1.00976	0.992368	1.01851	1.26385	0.883663	1.1213	1.00267	0.87229	0.054	0	0.0623	1.51883	1.08578	0.928412	0.914135	0.847988	0.997326	1.07029	0.838227	0.827112	5	2	0.002	-0.015	-0.003
5257	83792	Scd	stearoyl-CoA desaturase (delta-9-desaturase)	NM_031841	0.949921	0.857413	0.901158	1.04711	1.28077	1.5167	1.74008	1.38254	2.23282	0	0.0008	0.0206	1.04402	0.861961	0.880148	0.871659	0.822483	1.10646	1.04506	0.955985	0.927963	11	30	0.012	-0.004	0.018
5260	360857	Rgs16	regulator of G-protein signaling 16	XM_341134	1.04131	0.939767	0.909483	1.01895	1.15757	1.14053	1.51004	1.79654	1.39716	0	0.0004	0.009	0.981047	0.936623	0.861213	0.863256	0.846493	0.926722	1.06006	0.876773	1.06423	11	28	0.01	-0.007	0.016
5263				AW916336	1.05191	1.01673	1.05493	1.16985	1.17486	0.867085	1.00694	0.903242	1.16732	0.0012	0.0077	0.0001	1.13368	1.25739	0.91114	0.809552	0.607737	0.822682	0.993057	0.892129	0.92627	3	29	0.006	-0.012	0.006
5277	65278	Csnk1g2	casein kinase 1, gamma 2	NM_023102	0.703712	0.790615	0.95679	1.08336	0.931667	1.09414	0.897097	1.1854	1.51954	0.502	0	0.1685	1.00532	0.833887	0.920281	0.963174	1.04845	1.11096	0.994675	1.14537	1.28498	1	14	0.017	-0.003	-0.003
5280	362246	Trp53inp2	tumor protein p53 inducible nuclear protein 2	XM_001063973	0.738028	0.896276	1.03886	1.04732	0.862156	0.787535	0.652233	0.96114	1.07767	0.0035	0.6151	0.1025	1.24272	0.779038	1.26974	1.11991	1.08649	1.55123	1.19805	0.928964	0.873354	9	30	0.015	-0.007	-0.017
5284	192270	Ppap2b	phosphatidic acid phosphatase type 2B	NM_138905	0.889171	0.916182	0.983384	1.03182	1.02503	1.13243	1.5061	1.85157	1.65872	0	0	0.0871	0.853514	0.621276	0.947616	0.583687	0.720576	0.814325	1.22869	1.01662	1.16435	11	24	0.016	0	0.007
5285				AA858962	1.33628	1.32442	1.00495	0.995054	1.52001	0.682816	1.26188	0.853607	0.677682	0.0648	0	0.0624	1.5292	1.14066	1.00898	0.94368	0.900353	0.801039	1.2016	0.680683	0.624854	5	7	-0.007	-0.009	0.003
5287				AW144045	0.708408	0.683732	0.671717	1.14097	1.06613	0.834836	0.790965	0.931217	1.14404	0	0	0.0093	0.9582	0.742389	0.944058	1.44449	1.27326	1.55217	1.5004	1.05926	1.0418	23	25	0.012	0.002	-0.014
5297				TC518879	1.54847	1.02074	0.979256	0.913746	1.03423	0.735951	1.04098	1.11805	1.16113	0	0	0	1.83045	1.02694	1.04549	0.61127	0.520591	0.658282	0.944332	0.921702	0.947655	2	2	0.005	-0.022	0.01
5303	59320	Adcy10	adenylate cyclase 10 (soluble)	NM_021684	0.983263	1.2964	1.18299	1.21531	1.18125	1.01674	0.909074	1.16544	0.783646	0.0231	0	0	1.73147	1.3382	1.24646	0.753226	0.714648	0.846781	0.873356	0.674641	0.9067	12	2	0.001	-0.014	0.007
5304				BF403832	1.13618	1.00413	0.959742	1.03076	1.51013	0.898491	1.17154	0.995866	0.880249	0.1159	0.0026	0.1286	1.07789	1.0427	0.923301	0.973762	0.955099	1.0279	1.13452	0.880146	0.865822	4	18	0.009	-0.007	0.002
5305				A_44	0.908198	0.88284	1.00194	1.06439	0.852933	1.02386	0.802071	1.21129	1.69124	0.6652	0	0.3764	1.12605	0.82418	1.0047	0.907898	0.998057	0.985958	0.970728	1.31594	1.38994	14	14	0	0.002	-0.031
5309				TC550176	1.48459	0.985204	1.03866	1.13413	1.30579	0.866653	0.991621	0.95537	0.911202	0.3718	0	0.0471	1.53294	1.04051	1.00847	0.887889	0.850994	0.940642	1.19878	1.00838	0.78392	2	7	0.005	-0.012	0
5310	117557	Tpm3	tropomyosin 3, gamma	NM_173111	0.656902	0.7357	0.954137	1.18405	0.860756	1.10968	0.718121	1.17152	1.7511	0.6715	0	0.2395	0.808477	0.69152	1.04654	0.932509	1.00299	1.11485	0.997005	1.3431	1.19616	1	1	0.02	-0.001	-0.005
5312	361013	Ube2e2	ubiquitin-conjugating enzyme E2E 2 (UBC4/5 homolog, yeast)	XM_341288	0.485567	0.649384	0.79308	1.9273	0.920672	0.855685	1.12967	1.21082	1.44204	0.225	0	0.4268	0.606544	0.594276	1.2955	0.87173	1.98168	0.995917	1.00408	1.3615	1.87112	9	23	0.017	0.01	-0.002
5318				AABR03055518	0.928032	1.00732	0.826179	0.8992	1.17482	0.843953	1.0924	0.992679	0.832067	0	0	0	0.868413	0.9234	0.845301	1.37568	1.71349	2.15611	2.62497	1.45635	1.19142	4	25	0.01	0.01	-0.025
5324	29601	Gja8	gap junction membrane channel protein alpha 8	NM_153465	0.877308	1.04516	0.95635	1.24101	1.33058	0.774184	0.92547	1.1813	1.13827	0.2272	0.5433	0.0078	1.52372	0.76557	1.04365	0.909978	0.789563	1.1707	1.21708	0.709516	0.675757	9	26	0.012	-0.013	-0.004
5330	24862	Ugt2b	UDP glycosyltransferase 2 family, polypeptide B	NM_031533	0.761543	0.899577	0.962181	1.57744	1.3142	0.840662	0.860213	1.14067	1.09224	0.3287	0.006	0.0082	0.697712	0.914954	1.21575	1.28033	0.934108	2.16441	1.26252	1.03782	0.846141	9	25	0.01	-0.003	-0.007
5331	308266	Zc3h12d	zinc finger CCCH type containing 12D	TC557063	1.16649	0.997741	0.941881	1.00226	1.18134	0.975971	1.98848	1.70665	1.53247	0.0001	0.001	0.0043	1.23716	1.04283	0.913221	0.972519	0.910191	0.962663	1.1431	0.904661	0.830307	11	18	0.009	-0.003	0.008
5332				TC552854	1.04046	0.839274	0.843032	0.923221	1.09405	0.792607	1.09107	1.06688	1.95824	0.733	0	0.0323	1.14886	0.959541	0.885662	0.812942	0.796248	0.948006	1.23693	1.25181	1.17481	23	16	0.012	-0.01	0.002
5337	24373	Fst	follistatin	NM_012561	2.1771	1.11274	0.935171	0.966951	1.12795	0.856531	1.06594	0.916723	0.87239	0.0017	0	0	6.08467	1.05794	1.04573	1.03305	0.86497	0.952035	1.10055	0.944458	0.921556	2	2	-0.002	-0.036	-0.002
5339	84388	Il18bp	interleukin 18 binding protein	NM_053374	0.737329	0.791014	0.877761	1.21156	1.04145	1.25905	0.95855	1.29381	1.37072	0.032	0	0.1719	0.733128	0.66245	0.783512	0.9561	1.07283	1.09611	0.908923	1.34927	1.49083	1	1	0.018	0.003	0.003
5355	303746	Mrpl12	mitochondrial ribosomal protein L12	NM_001029900	1.57626	1.56779	1.09968	1.05162	0.93628	0.915535	0.921148	0.995143	0.874823	0.3316	0	0.7352	1.76149	1.74847	1.34275	1.00486	0.906691	0.994131	1.01649	0.908595	0.797591	7	29	0.001	-0.012	-0.005
5357	81632	Abat	4-aminobutyrate aminotransferase	NM_031003	0.561366	0.687715	0.888936	1.00274	0.802931	1.21985	0.997261	1.41356	1.18139	0.049	0	0.0167	0.369879	0.522616	0.811252	0.936226	1.20431	1.05776	1.00702	1.19005	1.02549	1	8	0.016	0.012	0
5368	307395	Ablim3	actin binding LIM protein family, member 3	XM_225889	0.980286	1.07301	0.966049	1.30386	1.1228	1.11971	0.910976	1.54454	1.10458	0.0005	0	0	1.59606	1.00608	0.93368	0.635696	0.650473	0.723608	0.749357	0.993924	1.44862	17	16	0.011	-0.014	0.014
5378				XM_218529	0.489598	0.780693	1.12966	1.81037	1.20318	1.16045	0.614077	1.18617	1.33064	0.3121	0	0.3755	0.681689	0.753427	1.0886	0.97874	0.918054	1.33044	0.823961	1.02126	0.880031	9	19	0.024	0.001	-0.005
5379				XM_219714	1.16058	0.992252	0.980691	1.07118	1.53246	0.964851	1.22823	0.99547	0.881508	0.0904	0.0064	0.1409	1.10151	1.07477	0.970276	1.00453	0.946264	1.04372	1.10329	0.885388	0.881827	4	18	0.009	-0.007	-0.002
5380	314713	Utp20	UTP20, small subunit (SSU) processome component, homolog (yeast)	XM_235023	1.18536	0.979177	0.965077	1.06773	1.55325	0.943499	1.1926	1.01152	0.889387	0.0958	0.0038	0.1673	1.12139	1.0706	0.919593	0.988483	0.957936	1.03938	1.12615	0.89501	0.875047	4	18	0.011	-0.005	0
5385				A_44	1.08703	1.14001	0.958646	1.13726	1.53377	0.913719	1.16203	0.98705	0.855528	0.0149	0.0001	0.0185	1.13056	1.02054	1.01295	0.926317	0.916515	0.975742	1.19105	0.847859	0.791433	4	18	0	0.002	-0.031
5389	24453	Hoxa4	homeo box A4	L03557	1.91472	1.1986	1.05212	1.09321	1.32967	0.863043	0.946515	0.893834	0.806456	0.3601	0	0.1208	2.11687	1.10239	1.05537	1.03648	0.931606	0.963519	0.949984	0.795185	0.874649	2	2	-0.001	-0.021	-0.004
5391	29376	Irs2	insulin receptor substrate 2	XM_573948	1.16962	0.987445	0.999889	1.0646	1.52581	0.89229	1.14644	0.984548	0.879683	0.0395	0.0008	0.0154	1.14864	1.02733	1.00011	0.950703	0.903358	1.01288	1.08505	0.878392	0.83637	4	26	0.009	-0.008	0.002
5392				XM_001063778	1.01542	1.00621	0.998647	1.00135	0.926824	0.86053	1.05671	1.34388	1.12501	0.0007	0.0001	0.0142	1.34885	0.75096	1.03268	0.584683	0.569365	0.731724	1.06677	0.978227	0.813918	16	28	0.009	-0.012	0.007
5395	24180	Agtr1a	angiotensin II receptor, type 1a	NM_030985	1.43249	1.06501	1.16749	1.48495	1.33481	1.33702	1.01696	1.33013	0.954868	0	0	0	1.66653	0.826241	0.948421	0.743596	0.763065	0.880593	0.756982	0.981017	0.983037	13	2	0.005	-0.009	0.009
5418	362732	Tmem195	transmembrane protein 195	XM_343054	0.500442	0.482454	0.723419	1.00914	0.713972	0.835323	0.579281	1.23738	1.36806	0	0	0.0015	0.529227	0.522468	0.990858	1.79031	2.06225	2.46313	1.36614	1.73814	1.45309	1	19	0.028	0.016	-0.029
5434	297514	Setd5	SET domain containing 5	XM_238368	1.19981	1.10211	0.993582	1.00642	0.969291	0.923898	1.11564	1.21972	1.01653	0.0215	0	0.0273	1.55722	0.985613	1.04474	0.800758	0.819233	0.833098	1.04941	0.936933	0.915606	16	2	0.007	-0.014	0.004
5443				BM391518	1.20064	0.925329	1.02735	1.15767	1.14413	0.991278	1.06789	1.10592	0.853417	0	0	0.0003	1.28076	0.904353	1.00872	0.717894	0.596289	0.716156	1.00886	0.966833	0.719346	13	7	0.006	-0.012	0.006
5449	60660	Ppp2r2b	protein phosphatase 2 (formerly 2A), regulatory subunit B (PR 52), beta isoform	NM_022209	1.05914	0.959809	1.06178	1.47143	1.80297	1.15476	1.31378	1.19501	0.957088	0	0.0146	0.0002	1.10117	0.996053	0.869415	0.892354	0.871656	0.899555	1.00395	0.793253	0.96985	20	28	0.01	-0.004	0.011
5466	305984	Cdca2	cell division cycle associated 2	XM_224308	1.14398	1.27526	1.20182	0.995356	1.34534	0.836218	1.07445	0.890664	0.917441	0.6254	0	0.0136	1.67274	1.49512	1.00464	1.00532	0.888661	0.948734	0.987753	0.820258	0.778329	5	7	0.003	-0.011	-0.003
5469	501619	Armcx1	armadillo repeat containing, X-linked 1	NM_001024367	1.2903	0.956006	1.07238	1.04851	1.38085	0.913518	1.05321	0.975417	0.851031	0.2987	0	0.0658	1.57304	0.981235	1.02576	0.942128	0.884423	1.01876	1.10033	0.836491	0.81314	5	2	0.007	-0.013	-0.001
5471	404880	Olr508	olfactory receptor 508	NM_001000677	1.169	1.00965	0.996947	1.02293	1.55563	0.955556	1.21489	0.987788	0.883628	0.0638	0.0083	0.299	1.08452	1.06091	0.962967	0.987659	0.955368	1.00305	1.08342	0.906173	0.850215	4	18	0.009	-0.006	0.002
5478	25125	Stat3	signal transducer and activator of transcription 3	NM_012747	1.04146	1.05284	0.941631	1.08533	1.30518	0.958536	1.09045	1.11521	1.46152	0	0.0006	0.0007	1.35998	0.942978	0.865913	0.761099	0.617757	0.80269	0.909956	0.889239	1.10441	23	28	0.017	-0.005	0.006
5480	24812	Tap2	transporter 2, ATP-binding cassette, sub-family B (MDR/TAP)	NM_032056	0.482909	0.97782	0.901045	1.02218	1.13109	0.92561	1.04424	1.12957	1.02771	0.6792	0	0.0037	0.391153	0.798312	0.82781	0.855344	0.966685	1.09965	1.44447	1.56943	1.28	8	11	0.015	0.009	-0.002
5495				AW920064	0.704789	0.942519	1.18978	1.03921	1.04554	0.871836	0.933724	0.884445	0.970581	0.0002	0	0.0655	0.786426	1.18569	1.50214	1.35718	1.02942	1.50557	1.626	0.905261	0.917968	10	25	0.009	0.002	-0.014
5497	24672	Ppp2ca	protein phosphatase 2 (formerly 2A), catalytic subunit, alpha isoform	NM_017039	0.714464	0.89883	1.00601	1.1768	0.85776	0.979238	0.661178	1.13174	1.19923	0.2317	0.0022	0.4981	0.841762	0.917288	1.11102	1.00143	0.842883	1.21569	0.998572	1.14667	1.03873	1	24	0.016	-0.003	-0.008
5527	292935	Htatip2	HIV-1 tat interactive protein 2, homolog (human)	XM_214927	0.600656	1.27484	1.30458	1.06754	0.953783	0.92521	0.989243	0.933905	1.07715	0.1486	0	0.143	0.467845	1.28659	1.3515	1.10791	0.829271	1.01691	1.01076	0.886371	0.931916	10	10	0.01	0.005	-0.004
5534	298003	Galt	galactose-1-phosphate uridylyltransferase	NM_001013089	1.291	1.03372	0.959022	1.03744	0.997574	1.10095	0.73999	1.01672	0.822374	0.7916	0	0.018	1.51935	0.920171	0.992454	0.817761	1.03261	1.00845	0.942557	1.00243	0.866213	2	2	0.004	-0.008	-0.003
5541	366848	Kank3	KN motif and ankyrin repeat domains 3	XM_345803	1.40229	1.16593	0.947259	1.00893	1.10886	1.0021	0.909245	0.997898	1.00519	0.2658	0	0.2658	1.65472	1.10702	1.0633	0.822357	0.892012	0.839556	0.982672	0.960698	0.950654	2	2	0.005	-0.015	-0.002
5548				TC558225	1.13108	0.97373	0.964774	1.02174	1.51973	0.907792	1.23606	1.01701	0.865828	0.0907	0.004	0.1537	1.07983	1.03817	0.928192	0.995255	0.949783	1.00475	1.09908	0.88367	0.864013	4	18	0.009	-0.006	0.001
5551	362282	Pck1	phosphoenolpyruvate carboxykinase 1 (soluble)	NM_198780	0.73517	0.695771	0.585967	1.03651	0.59567	0.621331	0.34248	1.41711	0.960507	0.0004	0.0218	0.0161	1.03812	0.473899	1.13542	1.22145	1.53711	1.60647	1.34191	1.32414	0.963493	17	20	0.018	-0.003	-0.026
5557				CF107721	1.47489	0.919151	0.910545	1.19121	1.59602	0.882693	1.3756	1.38052	1.14029	0.01	0	0.0063	1.66588	0.853921	0.927753	0.919759	0.887495	1.06692	1.408	0.882591	0.933077	15	28	0.007	-0.011	0.006
5558				AI008339	1.18834	0.998912	0.991471	1.05313	1.55687	0.956754	1.19922	1.00281	0.885451	0.0782	0.0044	0.2654	1.1125	1.07943	0.952057	0.983911	0.969612	1.00109	1.12619	0.890282	0.871467	4	18	0.01	-0.005	0
5565	24330	Egr1	early growth response 1	NM_012551	4.00618	2.81568	1.80911	1.12843	1.20971	0.922585	0.941374	0.759721	1.05863	0	0	0.1802	3.3312	2.25873	1.14141	0.514886	0.387139	0.623795	0.739787	0.874431	0.890614	2	2	-0.009	-0.032	0.004
5567	689414	Slc25a42	solute carrier family 25, member 42	XM_001070712	0.973632	0.867085	0.916946	1.31502	1.12715	1.11695	1.21169	1.66238	1.2464	0	0.0504	0	1.36164	0.889682	0.916292	0.708805	0.699559	1.02637	1.0403	0.700264	0.863026	11	28	0.009	-0.007	0.01
5572	306672	Pols	polymerase (DNA directed) sigma	XM_225072	0.930977	0.756512	1.12186	1.39012	1.38608	1.07482	1.28318	1.4405	1.25833	0	0	0	1.06902	0.635451	0.566873	0.494412	0.459243	0.609944	0.694014	0.723435	1.10747	8	14	0.011	-0.009	0.025
5574				BM986592	1.63373	1.4187	1.02011	0.997229	1.44483	0.874294	1.296	0.939315	0.759096	0.0022	0	0.048	1.57106	1.34963	1.00277	0.956761	0.85074	0.832367	1.17569	0.778014	0.736142	5	7	-0.002	-0.015	0.003
5580	171337	Rap1b	RAP1B, member of RAS oncogene family	NM_134346	0.797418	0.741021	0.969904	1.06046	0.803023	0.968137	0.849346	1.29745	1.76154	0.1329	0	0.113	0.851628	0.716789	1.01624	1.01385	1.0814	1.24651	0.986147	1.35959	1.43738	14	1	0.02	0.002	-0.004
5597	24179	Agt	angiotensinogen (serpin peptidase inhibitor, clade A, member 8)	NM_134432	1.39554	1.11183	0.947056	0.97147	0.836627	0.784809	0.642233	0.874016	0.740532	0	0	0	2.29318	0.847708	1.19397	1.14082	1.29985	1.25517	1.1031	1.02853	0.867583	2	2	0.003	-0.01	-0.014
5600				TC557487	0.962024	0.280149	1.03798	1.38246	1.58572	1.54601	2.105	2.21009	1.70238	0	0	0	1.19245	0.126217	0.116052	0.104636	0.100902	0.108288	0.131847	0.60679	1.17875	11	14	0.012	0.002	0.039
5610	24330	Egr1	early growth response 1	NM_012551	3.8977	2.73067	1.67735	1.15851	1.19864	0.922973	0.963492	0.770824	1.03651	0.0001	0	0.2108	3.18587	2.1817	1.13189	0.565168	0.404765	0.636403	0.745453	0.889474	0.947592	2	2	-0.009	-0.032	0.004
5615	54243	Cr1l	complement component (3b/4b) receptor 1-like	NM_001005330	0.876594	0.865968	0.924895	0.806578	0.819841	0.581948	0.64062	0.932157	1.35761	0	0.0006	0.0001	1.07934	0.943612	1.06573	1.12586	1.05639	1.32068	1.6431	1.24637	1.42312	14	11	0.011	-0.005	-0.015
5620	25302	Chrna7	cholinergic receptor, nicotinic, alpha 7	NM_012832	0.693078	0.76387	0.8001	1.00838	1.06095	0.939364	0.887705	1.44892	1.55218	0	0	0	0.902528	0.864751	0.998805	1.00119	0.971718	1.39041	2.71297	2.87657	2.71366	1	11	0.022	0.003	-0.011
5635	25012	Snap25	synaptosomal-associated protein 25	NM_030991	1.16244	0.986466	0.996739	1.06333	1.55217	0.922958	1.2133	0.99738	0.89225	0.1278	0.0021	0.1461	1.13361	1.05932	0.964135	1.00262	0.971132	1.03482	1.13168	0.893321	0.868651	4	18	0.009	-0.007	0.001
5644	290864	Usp4	ubiquitin specific peptidase 4 (proto-oncogene)	XM_214377	0.987991	1.01201	1.09249	1.15648	1.248	0.887648	0.936794	1.10496	1.02452	0.0002	0.2085	0.0001	1.15683	0.858881	1.07384	0.684608	0.613721	0.884709	1.07122	0.904349	0.860884	3	28	0.008	-0.01	0.005
5647	25661	Fn1	fibronectin 1	NM_019143	0.549784	0.752195	0.852456	1.16558	0.903792	0.828052	0.664648	1.23248	1.33255	0.0317	0.0003	0.3831	0.848105	0.714297	1.0776	1.02061	0.979387	1.36926	1.06432	1.1507	1.25555	1	19	0.017	0	-0.008
5648	364838	Reep5	receptor accessory protein 5	XM_344661	1.58096	2.03841	1.78823	0.908198	0.70621	0.626554	0.586103	0.862466	0.983174	0	0	0.2595	1.87737	2.25542	2.57852	1.21173	0.975401	1.02644	0.821875	0.907625	1.01683	29	21	0.002	-0.019	-0.018
5657	252900	Dgat2	diacylglycerol O-acyltransferase homolog 2 (mouse)	NM_001012345	1.33215	0.974822	1.02309	1.32627	1.27987	1.51351	1.81909	1.88141	1.40777	0	0	0.0371	1.09593	0.653887	0.777267	0.647609	0.698937	0.777471	0.813644	0.976909	0.912253	11	28	0.017	0.005	0.018
5665	307858	Ldhd	lactate dehydrogenase D	NM_001008893	0.592214	0.698986	0.87012	0.950721	0.788265	0.931632	0.762762	1.16405	1.33985	0	0	0.0001	0.621966	0.670333	1.04928	1.39503	1.76142	1.58738	1.21089	1.24468	1.12685	1	8	0.02	0.01	-0.02
5678	65130	Cldn3	claudin 3	NM_031700	0.816702	0.678759	0.752997	0.770599	0.64045	0.803091	0.97486	1.19257	2.15591	0	0	0.0087	1.02514	0.734641	0.933394	1.12265	1.41161	1.42812	1.40608	1.97137	2.3467	14	11	0.018	0.001	-0.011
5691	24684	Prlr	prolactin receptor	NM_012630	0.513889	0.705925	1.29407	2.71383	1.78715	4.56294	4.15916	5.01411	4.29793	0	0	0	0.60717	0.28101	0.269769	0.16756	0.156293	0.168112	0.331963	1.4741	2.53585	11	14	0.025	0.022	0.049
5697	300286	Lhfp	lipoma HMGIC fusion partner-like 1	XM_574941	1.87961	0.981724	1.0333	1.08489	0.92931	0.784975	0.69761	0.839876	1.00113	0.0229	0	0.032	2.35713	1.08251	1.11976	0.934719	0.788151	0.93797	0.998874	1.00355	1.0648	2	2	0.002	-0.019	-0.007
5719	292095	Ttc13	tetratricopeptide repeat domain 13	XM_214720	0.649251	0.813432	1.01979	1.08452	1.00939	0.859637	0.692947	0.931875	0.990613	0.0153	0.0004	0.296	0.672414	0.885682	1.01462	1.19768	1.03915	1.25045	1.05258	1.0826	0.92013	9	8	0.017	0.001	-0.015
5720	25515	Plk1	polo-like kinase 1 (Drosophila)	NM_017100	1.14247	1.69516	1.47475	0.896023	1.07799	0.685848	0.812631	0.738196	1.34813	0.5116	0	0.0009	2.00029	2.17425	1.11279	1.10319	0.905983	0.922014	0.813798	0.809603	0.649892	6	29	0	-0.021	-0.007
5721	24565	Abcc1	ATP-binding cassette, sub-family C (CFTR/MRP), member 1	NM_022281	1.29823	1.17875	0.99621	1.00379	1.13351	0.818003	0.935445	0.989864	1.16443	0.2103	0	0.0215	1.61976	0.987351	1.13487	0.729624	0.731512	0.80114	1.0256	1.09119	0.950421	6	28	0.007	-0.016	-0.001
5722				TC543283	1.17461	0.997228	1.00059	1.0513	1.52249	0.93095	1.19007	0.99941	0.878291	0.0825	0.0039	0.2177	1.09249	1.06982	0.930873	0.990583	0.962268	1.01887	1.12338	0.882105	0.869317	4	18	0.009	-0.005	0
5723	59314	Camk2n2	calcium/calmodulin-dependent protein kinase II inhibitor 2	NM_021678	1.17535	0.98782	1.00194	1.06965	1.51547	0.932082	1.18923	0.998061	0.87817	0.0336	0.0089	0.0733	1.07707	1.03533	0.942184	0.994625	0.919953	1.01639	1.08443	0.888798	0.893607	4	18	0.009	-0.006	0
5724				TC523894	0.218758	1.0071	0.698438	0.823288	0.744191	0.959365	1.05625	1.21664	1.09842	0.0069	0	0.0138	0.156914	0.992897	1.13719	1.09073	0.972305	1.26805	1.45984	1.40853	0.95342	22	25	0.016	0.013	-0.008
5726	365057	RGD1306565	similar to apoptosis signal-regulating kinase 1	XM_344798	1.17023	1.02754	0.972399	1.02674	1.54999	0.941621	1.20149	0.979317	0.901495	0.0596	0.0033	0.1171	1.12446	1.0558	0.947701	0.959827	0.932589	1.02068	1.11561	0.909524	0.865394	4	18	0.009	-0.008	0.001
5728	81736	Nfkb1	nuclear factor of kappa light polypeptide gene enhancer in B-cells 1	XM_342346	1.22555	0.892276	1.06317	1.08848	1.07402	0.865366	0.923904	0.953109	1.60365	0.3371	0	0.0171	1.47841	0.904051	0.982088	0.869854	0.812388	0.945863	1.13156	1.01791	1.10302	14	28	0.008	-0.011	-0.001
5749	252919	Slc38a3	solute carrier family 38, member 3	NM_145776	0.577976	0.737835	1.00212	1.27114	0.912535	1.06618	1.02377	1.70709	2.07804	0.0274	0	0.2353	0.736034	0.649374	0.926463	0.864185	0.997878	1.05937	0.963979	1.1705	1.30234	1	1	0.02	0.002	0.004
5757				AA858752	1.63878	1.09505	0.945756	1.062	1.30538	0.916844	1.14812	0.952188	0.819193	0.2739	0	0.0802	1.54921	1.24212	1.02231	0.959144	0.929965	0.977694	1.13181	0.878057	0.841537	2	7	0.001	-0.013	-0.003
5758	298575	Pink1	PTEN induced putative kinase 1	XM_216565	1.28528	1.01164	0.9191	1.16632	1.11664	0.977909	1.22914	1.25393	0.96672	0	0	0	1.29528	0.739622	1.01833	0.815692	0.851857	0.988362	1.23862	0.803347	0.8797	15	28	0.005	-0.006	0.003
5766	116646	Tpt1	tumor protein, translationally-controlled 1	NM_053867	1.20781	1.00025	1.02435	0.999746	1.07754	0.896763	1.1049	1.06188	0.925118	0	0	0	1.25593	1.00649	0.929712	0.719012	0.681769	0.763692	1.02743	0.833609	0.906706	7	28	0.003	-0.007	0.005
5772	309170	Mtvr2	mammary tumor virus receptor 2	NM_001015013	1.14328	1.04693	0.935047	0.958	0.970021	0.939872	0.945299	1.03037	2.04862	0.5645	0.0014	0.0978	1.35117	0.963665	1.02998	0.840796	0.926922	0.968687	1.07876	1.05842	1.06536	14	28	0.008	-0.01	-0.001
5777	83571	Cdkn1b	cyclin-dependent kinase inhibitor 1B	NM_031762	1.07531	1.00509	1.11552	1.11174	1.029	0.906044	0.85741	1.04606	1.02863	0.0136	0.0036	0.0035	1.30641	0.893447	1.07421	0.78484	0.666063	0.936007	0.994915	0.836884	0.930069	9	28	0.008	-0.012	0.001
5794				ENSRNOT00000027998	1.37613	1.29068	0.930917	0.913342	1.10884	0.737789	0.827353	0.795287	0.628151	0.0001	0	0.0001	1.54223	1.12134	0.89648	1.01157	0.988434	1.02374	1.42386	1.01668	0.9608	5	28	0	-0.009	-0.009
5809	361839	RGD1562230	similar to catenin alpha 3	XM_342133	1.17323	0.996198	1.0038	1.04741	1.57335	0.925731	1.17228	0.981963	0.891734	0.122	0.0071	0.2017	1.07586	1.08455	0.933718	0.996032	0.96379	1.01786	1.15166	0.876575	0.875528	4	18	0.009	-0.006	0
5810	305882	Haus4	HAUS augmin-like complex, subunit 4	NM_001013995	1.37694	1.37897	1.15015	1.00025	1.09293	0.772445	0.723376	0.714601	1.13253	0.4742	0	0.028	2.2522	1.5953	1.12266	0.999748	0.749833	0.928048	0.812105	0.772038	0.734439	6	2	0	-0.022	-0.006
5811	288346	RGD1561853	similar to SET domain-containing protein	XM_221745	1.15919	1.00014	0.999865	1.08452	1.58082	0.937189	1.18948	1.06274	0.872016	0.0555	0.0005	0.0447	1.20902	1.05172	0.960212	0.976095	0.931756	0.988448	1.1884	0.883613	0.837751	4	18	0.009	-0.007	-0.001
5814				AA925918	1.15257	1.01135	1.00333	1.02744	1.52994	0.951121	1.20869	0.996671	0.893562	0.0466	0.0094	0.2022	1.11718	1.06037	0.938929	0.992136	0.932135	0.978882	1.1075	0.865438	0.89152	4	18	0.009	-0.008	0.002
5819				A_44	1.10526	1.00589	1.05229	1.24035	1.35723	0.851758	0.801356	1.11825	0.952501	0.0058	0.0017	0	1.50617	1.21309	1.06077	0.725557	0.502895	0.908785	0.994114	0.865456	0.839339	3	7	0	0.002	-0.031
5840	25748	Alas2	aminolevulinate, delta-, synthase 2	NM_013197	0.838632	1.24238	0.921694	0.488739	0.577363	0.78401	0.781657	1.4348	1.88595	0.0032	0	0.0044	1.00761	0.944564	1.1666	0.992389	1.34325	0.90492	1.02697	1.37922	1.57127	16	23	0.012	-0.004	-0.01
5842				TC551983	1.52764	1.09392	0.927344	1.08495	1.20403	0.887521	1.35542	1.14001	0.832904	0.0159	0	0.0187	1.60385	1.03957	0.960431	0.935619	0.811604	0.934464	1.37635	0.920988	0.800477	7	7	0.002	-0.013	0.003
5844	25380	Anxa1	annexin A1	NM_012904	1.03783	0.8577	0.954711	1.05234	0.865305	0.736182	0.65383	0.968399	1.07731	0.0269	0.0004	0.034	1.40338	1.1398	1.0316	0.84748	0.659238	0.819888	1.13802	1.2483	1.36892	14	16	0.009	-0.013	-0.005
5850	301045	Cmtm8	CKLF-like MARVEL transmembrane domain containing 8	NM_198754	1.17121	1.0807	1.14564	1.0634	0.996522	0.853284	1.07094	1.13928	1.00348	0	0	0	1.89942	0.963719	1.04105	0.678585	0.608509	0.845934	0.892482	0.681838	0.767213	7	2	0.005	-0.015	0.006
5859				ENSRNOT00000015381	0.686503	0.680301	0.501314	0.670853	0.658698	0.874965	1.70795	1.18301	1.85549	0.0997	0.0003	0.4512	1.24722	1.01389	0.853499	0.69416	1.14725	0.986106	1.16832	1.18126	1.43115	11	16	0.016	-0.005	-0.001
5866				AA945583	1.67251	1.62552	0.985655	0.939444	1.33124	0.735124	1.15998	0.730967	0.504338	0.5586	0	0.0568	1.64547	1.53634	1.14911	1.01435	0.830804	0.835786	1.36696	0.639941	0.511048	5	7	-0.012	-0.013	-0.003
5892				AA925093	1.15004	0.994071	0.975434	1.05104	1.54913	0.946983	1.24323	0.996653	0.880888	0.0641	0.0029	0.2012	1.10588	1.04424	0.953378	1.00889	0.958518	1.00335	1.10306	0.877836	0.865336	4	18	0.01	-0.007	0.001
5894				AA963109	1.1754	0.97898	0.996167	1.02564	1.55769	0.934233	1.20677	1.01482	0.879069	0.05	0.0009	0.1502	1.10121	1.04249	0.937741	0.969688	0.973886	1.00383	1.13319	0.892979	0.85879	4	18	0.009	-0.007	0
5895	309312	Gldc	glycine dehydrogenase (decarboxylating)	XM_219785	1.59198	0.891329	0.954714	0.990327	1.06289	0.823511	0.724761	0.787688	0.88536	0.0013	0	0.0424	1.57761	0.926757	1.03567	1.12937	1.08232	1.43847	1.15387	1.00967	0.772444	2	26	0.005	-0.011	-0.018
5897				XM_228133	1.16892	0.993147	0.984148	1.08085	1.54704	0.93771	1.24159	1.00597	0.893764	0.0575	0.0042	0.2178	1.11474	1.09333	0.931504	0.999028	0.960869	1.00097	1.10445	0.903522	0.861424	4	18	0.009	-0.007	-0.002
5902				A_44	1.16288	1.00755	0.99245	1.04136	1.51633	0.924899	1.18922	0.979529	0.872869	0.0792	0.0027	0.1431	1.11265	1.02797	0.936905	0.980429	0.927483	1.05021	1.13882	0.873565	0.839676	4	18	0	0.002	-0.031
5903	303073	Cyfip2	cytoplasmic FMR1 interacting protein 2	XM_220333	1.62647	1.19809	0.995206	1.00479	1.30116	0.945035	1.16608	0.992668	0.986063	0.0135	0	0.1716	1.47837	1.27801	1.02765	0.919156	0.903878	0.950846	1.06202	0.90687	0.857168	2	7	0.006	-0.011	-0.001
5906	81784	Ssr3	signal sequence receptor, gamma	NM_031120	1.02321	1.23122	1.11206	0.997244	1.1641	0.864951	1.00276	0.888116	0.73952	0.0026	0	0.0347	1.25572	1.10168	1.09526	0.75664	0.595557	0.833084	1.05675	0.552994	0.544838	21	29	0.003	-0.011	0.001
5908	24644	Pgk1	phosphoglycerate kinase 1	NM_053291	0.554855	0.88053	1.11606	1.32149	0.911737	1.2348	0.651193	1.08442	1.10739	0.3597	0	0.7321	0.533125	0.855061	1.04014	1.04604	1.00481	1.23794	0.802473	0.995185	0.797076	12	8	0.017	0.004	-0.006
5927	298609	Efhd2	EF-hand domain family, member D2	NM_001031648	0.992336	0.853054	0.864828	1.05208	1.0842	0.916492	1.0106	0.964004	1.64371	0.2975	0.0024	0.0682	1.00766	0.836912	0.862072	0.933663	0.958055	1.05395	1.06327	1.08083	1.01355	23	11	0.014	-0.007	-0.001
5929	293860	Flna	filamin, alpha	XM_238167	1.1915	0.924663	0.939581	0.99655	0.916156	0.812839	0.829308	0.884217	1.50099	0.029	0.0009	0.2145	1.59576	1.01654	1.04247	0.945056	0.954082	1.00345	1.09593	1.18622	1.1243	14	28	0.009	-0.016	-0.007
5930				NM_031984	0.88781	0.783067	1.08322	1.25507	1.00706	0.953441	1.01209	1.44602	1.65147	0.0024	0.0001	0.2343	1.02904	0.738792	0.934369	0.901817	0.768215	1.00539	0.943176	0.994607	1.18872	1	14	0.019	-0.001	0.007
5944	140938	Psmc3ip	proteasome (prosome, macropain) 26S subunit, ATPase 3, interacting protein	NM_134458	1.00643	0.996807	1.0174	1.00319	1.06236	0.856416	0.988472	1.03481	1.05355	0.5218	0.0013	0.0006	1.52797	0.976409	1.02404	0.914812	0.763147	0.862528	1.16811	0.884709	0.848817	15	7	0.009	-0.013	-0.002
5971				BF544435	1.07791	0.979729	1.01648	1.21811	1.51425	0.89648	1.11798	0.985504	1.00924	0.2143	0.0044	0.0067	1.20102	0.985168	0.940312	0.989269	0.990765	1.16544	1.2501	0.921017	0.875321	3	18	0.009	-0.006	-0.001
5984	29366	Serpine2	serine (or cysteine) peptidase inhibitor, clade E, member 2	XM_343604	1.99003	1.29774	1.0983	1.25272	1.30795	0.791522	0.835006	0.913938	0.793548	0.0921	0	0	2.57832	1.14453	1.21259	0.936609	0.719599	0.970044	1.02996	0.713123	0.732125	2	2	-0.001	-0.024	-0.006
5992				XM_213991	0.662177	0.903111	1.03422	1.20853	0.857465	0.98787	0.743308	1.19119	1.3009	0.5068	0.0003	0.0996	0.863554	0.804986	1.09895	1.00262	1.12241	1.13091	0.944891	1.06195	0.997384	1	19	0.018	-0.004	0.01
5993	24591	Neu1	sialidase 1 (lysosomal sialidase)	NM_031522	0.849373	0.823628	0.883799	1.19658	0.967322	1.2122	1.18696	1.63302	1.52597	0.0159	0	0.2221	0.875882	0.708338	0.933337	0.814869	0.938612	1.03268	1.21132	1.39265	1.43628	11	11	0.016	0.001	0.005
5998				AI104544	1.42519	1.28502	1.0422	1.01326	1.30181	0.793463	1.1175	0.826914	0.844734	0.0069	0	0.0631	1.52434	1.27659	0.989166	0.816818	0.834795	0.783648	1.01083	0.769288	0.742306	5	7	-0.009	-0.012	0.003
5999	310625	Rhbg	Rh family, B glycoprotein	NM_183054	2.11917	2.62167	1.82556	1.27576	1.04723	0.730203	0.721444	0.716058	0.770033	0.7271	0	0.1343	1.63349	2.94386	2.0403	1.35479	0.95277	0.921072	0.85669	0.609969	0.59063	21	29	-0.007	-0.022	-0.014
6005	289831	Commd1	copper metabolism (Murr1) domain containing 1	XM_214110	1.25008	0.97185	1.09411	1.19931	1.09444	1.02815	0.94259	1.1456	1.05862	0.0003	0	0.0002	1.59451	0.8064	0.942629	0.811219	0.737761	0.962938	1.09758	0.919985	0.93676	15	28	0.007	-0.01	0.002
6020	79451	Fabp4	fatty acid binding protein 4, adipocyte	NM_053365	1.3704	0.992568	0.944501	0.980156	1.16943	0.885621	1.13478	0.93903	1.32253	0.9495	0	0.0721	2.00442	1.00743	0.940264	0.976915	0.897146	0.991521	1.12234	1.03351	1.01252	15	2	0.006	-0.018	0
6021	24385	Gck	glucokinase	NM_012565	0.983313	0.662412	0.812111	1.01669	1.09895	1.37964	1.0417	0.382911	1.07569	0.4133	0.0005	0.0076	0.24935	1.04638	0.772013	1.49114	1.43831	1.66201	0.821323	0.959008	0.942755	19	8	0.011	0.014	-0.013
6031	25303	Abcc2	ATP-binding cassette, sub-family C (CFTR/MRP), member 2	NM_012833	0.358329	0.696371	1.15948	1.49484	1.34826	1.16968	1.28	1.44767	1.07501	0	0	0.2331	0.360464	0.659075	0.965778	1.03001	0.96999	1.07623	0.842292	0.839575	0.912347	8	8	0.016	0.012	0.007
6042	313782	Fbxl12	F-box and leucine-rich repeat protein 12	NM_001025700	1.18788	0.961015	0.984208	1.13093	1.1169	0.975464	0.997114	1.12484	1.04063	0.7106	0	0.0139	1.50148	0.916957	0.992913	0.979915	0.958804	1.08642	1.14289	1.00289	0.918133	15	2	0.006	-0.011	-0.001
6050				AA893485	1.74341	1.75883	1.03636	0.931756	1.6771	0.820205	1.55774	0.839041	0.546447	0.0114	0	0.3133	1.86579	1.37489	1.14286	0.963639	0.94985	0.732319	1.1988	0.601774	0.535094	5	7	-0.013	-0.01	0.007
6052				AA851329	1.33599	1.05269	1.0135	0.986502	1.1959	0.90364	1.13554	1.02086	1.02597	0.0104	0	0.0502	1.6239	1.06052	0.944208	0.881637	0.820397	0.891824	0.963555	0.858947	0.885012	15	2	0.005	-0.013	0
6055				A_44	1.16741	0.991523	0.973674	1.00848	1.50403	0.952074	1.18747	1.01608	0.868453	0.0842	0.0032	0.0972	1.10731	1.04126	0.937578	0.975851	0.939435	1.02534	1.12493	0.875625	0.895329	4	18	0	0.002	-0.031
6057	24950	Srd5a1	steroid-5-alpha-reductase, alpha polypeptide 1 (3-oxo-5 alpha-steroid delta 4-dehydrogenase alpha 1)	NM_017070	0.367297	0.631683	1.472	2.3302	1.91023	2.15721	1.43137	2.58584	2.23751	0	0	0	0.340527	0.374158	0.431451	0.381544	0.425043	0.451747	0.475741	1.37331	1.36832	1	14	0.027	0.016	0.046
6060	54246	Cyp2f4	cytochrome P450, family 2, subfamily f, polypeptide 4	NM_019303	0.912809	1.02386	1.0225	1.20952	1.19106	0.849096	0.867559	0.909209	0.660091	0.0676	0.003	0	1.01952	0.819663	0.856284	0.923823	1.03739	1.10909	1.33961	1.09611	0.980478	3	11	0.006	-0.002	-0.006
6061	432393	Kprp	keratinocytes proline-rich protein	NM_001002290	1.15148	1.00855	0.989885	1.05269	1.56671	0.947338	1.2348	0.991447	0.872071	0.1238	0.0038	0.262	1.103	1.07308	0.969414	0.979498	0.960013	1.01332	1.17224	0.879239	0.879362	4	18	0.01	-0.006	-0.001
6062				AA819292	1.18379	0.999831	1.00125	1.06363	1.52456	0.931356	1.18229	1.00017	0.87634	0.0291	0.0012	0.1834	1.09167	1.06077	0.932949	0.992943	0.943305	0.982877	1.12959	0.862658	0.828436	4	18	0.008	-0.008	-0.001
6064				BQ207336	1.51386	1.29908	1.00588	0.958987	1.46804	0.773035	1.0421	0.777982	0.720273	0.6416	0	0.1158	1.18793	1.19213	1.06319	0.905088	0.994116	0.953711	1.12548	0.904894	0.760127	5	7	0.003	-0.009	-0.001
6066	24323	Edn1	endothelin 1	NM_012548	1.2031	1.02701	0.984132	1.0194	1.52518	0.936253	1.24391	0.971007	0.902128	0.1578	0.0004	0.2347	1.12713	1.07468	0.95376	1.01587	0.979582	0.983013	1.18106	0.937558	0.894502	4	18	0.007	-0.007	-0.001
6069	54321	Cnn3	calponin 3, acidic	NM_019359	1.45895	1.01754	1.02742	0.973962	0.975817	0.783744	1.15093	1.06661	1.32071	0.3316	0	0.1717	1.61123	0.935006	0.981414	0.88073	0.748441	0.958271	1.22056	0.982464	1.16066	28	28	0.006	-0.011	0
6075	81667	Gnb2	guanine nucleotide binding protein (G protein), beta polypeptide 2	NM_031037	0.699609	0.639138	0.94299	1.14937	0.795167	1.15474	0.755797	1.29889	1.77078	0.1417	0	0.114	0.929024	0.659857	0.924811	0.995512	1.12863	1.26314	1.00449	1.35398	1.45388	1	1	0.018	0	-0.004
6078	24411	Grin2c	glutamate receptor, ionotropic, N-methyl D-aspartate 2C	NM_012575	0.983014	2.01203	2.45461	1.30469	1.39369	0.81421	1.05132	0.883042	0.812598	0.0026	0	0.0269	0.995881	1.50123	2.0678	1.16375	0.797963	1.00412	0.956513	0.745997	0.771426	21	21	0.006	-0.012	-0.008
6083	302528	RGD1559951	similar to 60S ribosomal protein L37a	XM_228717	0.927096	1.10404	1.01684	1.47124	1.43718	0.696268	0.9193	1.08536	0.999087	0.1311	0.3119	0.0039	1.70458	1.00091	0.98023	0.894427	0.609569	1.14711	1.07955	0.764667	0.77762	3	2	0.007	-0.012	0
6086	304077	Dopey2	dopey family member 2	XM_221640	0.901776	0.644934	0.700531	1.03325	1.02826	1.01564	1.16514	1.18515	1.88435	0	0	0.0047	1.04266	0.516682	0.586455	0.632471	0.69157	0.751108	0.984357	1.16581	1.17052	23	11	0.014	-0.005	0.014
6093	301264	Cyp39a1	cytochrome P450, family 39, subfamily a, polypeptide 1	XM_236983	0.626984	0.779109	0.936312	1.08594	0.938918	0.960221	0.994005	1.38719	1.58787	0.8693	0	0.8153	0.66306	0.656002	1.00599	1.02844	1.0158	1.26263	0.975348	1.27942	1.3003	1	1	0.016	-0.002	-0.004
6096	64023	Masp1	mannan-binding lectin serine peptidase 1	AJ487622	1.33709	1.11076	0.999452	1.18463	0.977566	0.787383	0.707997	0.952437	0.92097	0.0864	0	0.0708	1.96414	1.12002	1.1705	1.01792	0.858575	1.14339	1.00055	0.835759	0.83735	21	2	0.006	-0.016	-0.01
6098				AW916976	0.998987	1.12795	0.899655	0.975826	1.14603	0.839643	1.22733	1.30389	1.09769	0	0	0	1.26214	1.10862	0.925318	0.604788	0.527261	0.700498	1.14084	0.857939	1.00101	11	28	0.006	-0.01	0.01
6110				BE099218	1.32611	1.20884	0.995781	1.01634	1.19922	0.949134	1.23895	1.00422	0.728919	0	0	0.2966	1.19861	1.08319	0.911327	0.865333	0.781906	0.834621	1.11397	0.763467	0.643639	5	7	-0.001	-0.009	0.004
6115	24443	Hdc	histidine decarboxylase	NM_017016	2.17297	0.829985	0.750629	0.970873	1.02913	0.728188	0.910305	1.13477	1.05235	0.8566	0	0.0001	1.51834	1.03227	0.735004	0.715626	0.724398	0.939255	1.22391	1.26729	1.33055	2	28	0.006	-0.013	-0.002
6120	619374	Jam2	junctional adhesion molecule 2	NM_001034004	1.27695	1.04686	1.00335	1.02028	1.1412	0.855377	0.942899	0.896929	0.903637	0.5371	0	0.0223	1.69792	1.02042	1.14036	0.906557	0.830187	0.996654	1.08714	0.913258	0.858281	2	2	0.006	-0.016	-0.004
6121	29318	Ddt	D-dopachrome tautomerase	NM_024131	0.900829	1.1047	1.01115	1.06206	1.12238	0.947617	1.02329	0.959193	0.787993	0.0018	0	0.0016	0.56637	1.02435	1.02069	0.990602	1.0094	0.980502	1.11085	0.80157	0.729476	10	10	0.005	0.003	-0.003
6130	25284	Amacr	alpha-methylacyl-CoA racemase	NM_012816	0.609463	0.842677	1.15027	1.38829	1.14271	0.992669	0.873061	1.0865	0.682051	0.6252	0	0.0162	0.82575	0.744836	1.07193	1.16011	1.2474	1.25899	1.00733	0.634847	0.636792	12	13	0.004	0	-0.004
6134	25134	Gnmt	glycine N-methyltransferase	NM_017084	0.767027	1.13106	1.18865	0.996226	0.924616	1.03331	0.830194	1.00377	0.704355	0.1469	0	0.0005	0.438046	0.925644	1.16412	1.18017	1.71703	1.35478	1.37923	0.934989	0.753958	10	8	0.009	0.008	-0.013
6135	81822	Actb	actin, beta	NM_031144	0.887095	0.752306	0.938723	1.18005	0.850064	1.08377	0.752668	1.01231	1.58337	0.0325	0	0.0684	1.12637	0.820052	0.941369	0.97985	1.13886	1.10703	0.987692	1.5017	1.30182	14	11	0.013	-0.003	-0.005
6137	282826	Elac2	elaC homolog 2 (E. coli)	NM_172326	0.665906	0.811304	0.992886	1.08482	0.871401	1.06865	0.785932	1.18575	1.05745	0.4387	0	0.8047	0.665543	0.764934	0.984643	1.00711	1.0216	1.01437	0.681283	1.06581	1.07771	1	1	0.015	0.003	-0.003
6139	117282	Hnrnpk	heterogeneous nuclear ribonucleoprotein K	NM_057141	1.09988	1.04287	1.18949	1.24298	1.16359	0.90861	0.831499	0.987515	0.883353	0.3277	0.0004	0.0002	1.60434	0.991691	1.11556	0.89961	0.626123	1.00831	1.27902	0.826719	0.73863	21	26	0.001	-0.012	-0.001
6148	362081	Fbxw5	F-box and WD repeat domain containing 5	NM_001025730	0.601031	0.637773	0.88238	1.10743	0.932142	1.13849	0.754454	1.15228	1.2666	0.1625	0	0.4897	0.601597	0.666978	0.88249	1.05568	1.27106	1.25272	0.944318	1.23466	1.17636	1	8	0.019	0.005	-0.007
6149				AA818093	1.14705	1.0085	0.991497	1.08183	1.52765	0.893214	1.18111	0.982938	0.919899	0.0843	0.0016	0.1088	1.1559	1.03143	0.969918	0.983549	0.951665	1.01657	1.13004	0.885113	0.844841	4	18	0.009	-0.006	0.001
6150	252942	Myh8	myosin, heavy chain 8, skeletal muscle, perinatal	XM_001078064	1.14272	0.984455	0.950434	1.03004	1.53191	0.900023	1.31638	1.01554	0.83352	0.0864	0.001	0.1971	1.08062	1.03626	0.901752	0.963266	0.966095	1.02991	1.10815	0.891396	0.853514	4	18	0.008	-0.006	0
6158	54233	Car5a	carbonic anhydrase 5a, mitochondrial	NM_019293	0.78894	1.28294	1.15304	1.0461	0.953901	1.29372	1.31039	1.5054	1.27812	0	0	0.8994	0.522981	0.942557	0.935762	0.70605	0.872354	0.872113	1.07585	1.1097	0.911422	22	22	0.012	0.002	0.007
6160	311130	Prkra	protein kinase, interferon inducible double stranded RNA dependent activator	NM_001024780	0.738947	0.685787	0.906332	1.08101	0.939424	0.960671	0.906261	1.13633	1.13798	0.0024	0	0.0205	0.8743	0.650103	0.927164	1.12032	1.2956	1.47545	1.21402	1.13935	1.03933	1	19	0.016	0.003	-0.011
6165	79244	Hsd17b4	hydroxysteroid (17-beta) dehydrogenase 4	NM_024392	0.579374	0.686585	1.07994	1.35761	0.840642	1.04758	0.67011	1.35199	1.28613	0.9643	0	0.2115	0.813271	0.543139	1.15387	0.942227	0.949761	1.28972	1.03756	1.01001	0.989989	1	19	0.019	-0.001	-0.005
6191				A_44	1.27157	1.1239	1.10414	0.988006	1.05786	0.761608	0.943567	0.955979	1.37083	0.6692	0	0.0032	1.76857	1.114	0.979162	0.928464	0.983981	1.01199	1.10912	0.976806	0.878216	6	2	0	0.002	-0.031
6200	306197	Tm9sf2	transmembrane 9 superfamily member 2	NM_001005554	0.851216	0.924194	1.07581	1.31718	1.12663	0.820787	0.780791	1.16995	1.12758	0.3856	0.7059	0.0096	1.28435	0.783982	1.16544	0.806741	0.64928	1.12679	1.28532	0.807141	0.804408	9	26	0.013	-0.011	-0.002
6225				BG672648	1.09143	0.992633	1.06983	1.16898	1.52081	0.911845	1.10572	1.00737	0.920796	0.0329	0.0278	0.0094	1.17107	0.978511	0.96737	0.938076	0.878393	1.11017	1.14963	0.86622	0.838943	3	26	0.01	-0.008	0.001
6227				BF393128	3.19721	0.997122	0.976603	1.03065	1.53707	0.956861	1.21482	1.00288	0.84345	0.0609	0.0071	0.2809	1.10642	1.07584	0.923544	0.97949	0.949724	1.03159	1.1208	0.904968	0.844664	2	18	0.005	-0.01	0.002
6232	296708	Olfml2a	olfactomedin-like 2A	XM_231192	1.16866	1.00253	0.985527	1.04196	1.54482	0.934745	1.20313	0.994381	0.888245	0.0863	0.0011	0.0974	1.13306	1.06964	0.931879	0.997465	0.946483	1.01706	1.14363	0.88921	0.879968	4	18	0.01	-0.009	0
6234	171459	Gp2	glycoprotein 2 (zymogen granule membrane)	NM_134418	1.1685	1.00236	0.992918	1.04067	1.54226	0.940252	1.20622	1.00232	0.86724	0.0464	0.0029	0.2637	1.07641	1.03458	0.955369	0.976851	0.964385	0.997681	1.10406	0.893283	0.854955	4	18	0.009	-0.005	-0.001
6235	84008	Cntnap1	contactin associated protein 1	NM_032061	1.17946	1.00228	0.983791	1.02798	1.58184	0.942903	1.16909	0.997721	0.891386	0.1013	0.0048	0.1486	1.11365	1.03658	0.969876	0.969563	0.947056	1.02711	1.13747	0.909157	0.85652	4	18	0.009	-0.008	0
6244	688705	Dgki	diacylglycerol kinase, iota	XM_001067750	1.12582	0.999572	0.959072	1.02651	1.34055	0.939656	1.64336	1.04481	0.887765	0.0466	0.0029	0.347	1.08681	1.02909	0.969836	0.996777	0.982693	1.00043	1.09399	0.859332	0.860442	4	18	0.007	-0.002	0.003
6246	24516	Jun	Jun oncogene	NM_021835	0.877637	0.829633	0.581621	0.696089	0.61286	0.627361	1.29944	1.02285	1.90676	0	0	0.9298	1.16483	1.4638	0.89506	0.977147	0.773193	1.17506	1.61396	2.08597	3.03614	14	14	0.011	-0.005	-0.008
6251	64391	Dapk3	death-associated protein kinase 3	NM_022546	0.701929	0.687543	0.97037	1.1649	0.797344	1.27611	0.80676	1.35247	1.59629	0.2438	0	0.0322	0.776924	0.682193	0.957517	1.02963	1.38243	1.20689	0.888641	1.4248	1.4292	1	1	0.018	0.005	-0.004
6261	81744	Pde7a	phosphodiesterase 7A	XM_215540	1.21218	1.00818	0.999621	0.99124	1.23691	0.859208	1.00038	0.937249	1.56953	0.5884	0.0514	0.0024	1.39003	1.06914	0.985392	0.98212	0.945468	1.09901	1.19089	0.922827	0.818059	23	26	0.008	-0.01	0.001
6262				TC539303	1.35486	1.04927	1.01033	1.05539	1.16439	0.935688	1.09716	1.06172	0.858933	0.0014	0	0.0088	1.51284	0.98967	0.96389	0.758821	0.732445	0.886651	1.15848	0.815068	0.794975	2	7	0.004	-0.014	0.004
6278	300974	Mrpl3	mitochondrial ribosomal protein L3	XM_217239	0.797226	0.810197	1.10358	1.25335	1.018	0.930735	0.884127	1.25864	1.52945	0.2837	0.0081	0.0243	1.08462	0.714194	1.0385	0.90243	0.957638	1.22851	1.06089	0.963288	0.982005	1	30	0.017	-0.005	-0.002
6284	362506	Ccl19	chemokine (C-C motif) ligand 19	XM_342824	1.17996	1.06577	0.793712	0.841181	0.989574	0.730391	0.884167	0.996118	1.05388	0	0	0.0003	1.08405	1.26853	1.00388	0.84781	0.950734	0.905739	1.71032	1.99946	1.68072	15	11	0.007	-0.007	-0.008
6285	309456	RGD1305793	similar to hypothetical protein FLJ20154	XM_001067947	0.67122	0.752379	0.841645	1.21222	0.905217	1.19514	0.788425	1.44049	1.26233	0.7617	0.0001	0.2553	0.985588	0.63849	0.865714	0.902801	1.10728	1.26347	1.01441	1.06969	1.1862	1	19	0.018	-0.001	-0.003
6294	25302	Chrna7	cholinergic receptor, nicotinic, alpha 7	NM_012832	0.664362	0.758579	0.787154	1.04905	1.01515	0.936189	0.93619	1.49492	1.61214	0	0	0	0.968044	0.818649	0.983993	0.984854	1.01923	1.41464	2.8083	2.95	2.7921	1	11	0.022	0.003	-0.011
6297	689770	LOC689770	similar to osteoclast inhibitory lectin	XM_001067185	0.827463	0.916143	1.10307	1.87108	2.08931	1.02488	0.978992	0.856421	0.760693	0.0223	0	0	0.812232	0.764612	0.774154	1.02101	1.09363	1.04917	1.30241	1.23487	0.823812	3	20	0.01	-0.001	0.004
6312	24536	Lepr	leptin receptor	NM_012596	1.07546	1.00175	0.999684	1.03668	1.15425	0.979709	1.23924	1.31766	1.35787	0	0	0	2.26226	1.00032	0.893025	0.760865	0.624977	0.73957	0.885264	0.776702	0.905805	11	2	0.007	-0.014	0.01
6316				AF493158	1.19748	1.00669	0.977712	1.06753	1.57365	0.964748	1.2562	0.993311	0.892515	0.0786	0.0022	0.1837	1.09838	1.0708	0.951419	0.991491	0.969682	1.03015	1.14411	0.929265	0.883881	4	18	0.009	-0.008	0
6318	293769	Olr332	olfactory receptor 332	NM_001000250	1.13194	1.00672	0.974391	1.10184	1.51568	0.928983	1.15841	0.993285	0.894182	0.0737	0.004	0.107	1.16744	1.0243	0.984221	0.984515	0.940412	1.03388	1.09945	0.858786	0.831714	4	26	0.011	-0.008	-0.002
6319				TC532519	1.18708	1.03502	0.999935	1.06243	1.54752	0.939762	1.18544	0.984286	0.882291	0.118	0.0021	0.2782	1.11782	1.0713	0.989593	1.00006	0.973423	0.996362	1.14356	0.90642	0.862225	4	18	0.01	-0.007	0
6320				AY671904	1.12049	0.991056	0.996574	1.02188	1.54574	0.953422	1.15779	0.984328	0.870164	0.1093	0.0048	0.1718	1.10046	1.04973	0.923674	1.00343	0.950531	1.0146	1.09577	0.904754	0.84502	4	18	0.008	-0.006	0
6323				A_44	1.39827	1.21084	1.08618	0.913153	1.00164	0.774324	0.981223	0.998362	1.11081	0.8589	0	0.1188	1.83229	1.18464	1.15163	0.900683	0.683907	0.916859	1.10506	0.994273	0.94708	2	2	0	0.002	-0.031
6326				TC566259	1.57302	0.766617	1.02898	1.02927	0.977652	0.831993	0.769895	0.951937	1.08516	0.168	0.0068	0.0002	0.984211	0.725401	1.0104	1.05011	1.04754	1.33039	1.60129	0.989599	0.859202	2	25	0.008	-0.005	-0.01
6329				AB072241	1.18512	1.03116	0.987652	1.09265	1.50094	0.948176	1.23086	1.00289	0.883193	0.0547	0.0025	0.1699	1.16402	1.08986	0.984697	0.99711	0.930492	0.991204	1.10433	0.889373	0.857785	4	18	0.01	-0.005	0.001
6340				DV726678	1.21258	0.881816	0.930188	1.09588	1.17297	0.837648	1.03304	0.966961	4.12036	0.2145	0.0013	0.0683	1.23745	0.957481	0.892396	0.886666	0.864725	0.879743	1.09911	1.30837	1.22697	23	16	0.011	-0.012	0.005
6345	313020	Wdtc1	WD and tetratricopeptide repeats 1	XM_001064989	0.852097	0.998621	0.976722	1.12013	1.169	1.10113	1.17216	1.16656	0.960356	0	0	0.0217	0.644349	0.818272	1.09122	0.897155	1.04718	1.00138	1.1382	0.790859	0.78278	8	25	0.005	0.004	0.002
6354	362111	Sh2d3c	SH2 domain containing 3C	XM_342414	1.25081	1.07789	0.969372	0.997519	1.10313	0.903992	1.00153	0.998468	1.90919	0.3554	0.0013	0.1466	1.54476	0.96539	0.940895	0.927152	0.954501	0.939107	1.04931	1.08267	1.02209	14	2	0.007	-0.013	0
6363	85490	Col5a1	collagen, type V, alpha 1	NM_134452	2.45042	1.515	1.28157	1.29072	0.983594	0.889901	0.858886	1.00018	0.905676	0.0614	0	0.6498	3.20813	1.5595	1.56307	1.30439	0.993775	0.999819	0.980806	0.989957	0.899521	2	2	0.006	-0.016	-0.005
6367	498997	Rspo3	R-spondin 3 homolog (Xenopus laevis)	XM_574288	1.33875	1.08636	1.01473	0.966745	1.07406	0.895934	1.12088	0.985271	0.880681	0.1397	0	0.132	1.64287	1.01979	1.07225	0.831848	0.807096	0.949264	1.04938	0.844089	0.768576	7	2	0.005	-0.012	0.001
6380				A_44	0.594876	0.610421	1.03216	1.82547	1.16923	1.45925	0.941633	2.00339	2.35582	0.001	0	0.1979	0.932949	0.646197	0.784398	0.967843	0.704221	1.10903	0.858418	1.0989	1.23761	1	14	0	0.002	-0.031
6392	116662	Ecm1	extracellular matrix protein 1	NM_053882	0.804651	0.685965	0.786559	1.15084	1.01253	0.942377	0.849727	1.35905	1.6615	0.1022	0	0.1217	0.773238	0.679793	0.92452	1.29677	1.35623	1.42845	0.987466	1.19353	1.42789	23	19	0.019	0.005	-0.009
6405				XM_220114	1.17281	0.99569	1.00431	1.10213	1.58867	0.93592	1.18631	0.978872	0.933257	0.0452	0.0027	0.1434	1.12569	1.04962	0.980038	0.980786	0.971062	1.01485	1.11951	0.888286	0.858811	4	18	0.01	-0.008	0.002
6407				XM_343574	1.08707	1.03699	1.33286	1.52327	1.35211	0.863184	0.74291	0.964521	0.837205	0.0416	0	0.0016	1.18624	1.01011	1.26574	0.994451	0.763292	0.994173	1.00555	0.81863	0.691693	3	26	0.005	-0.009	-0.003
6411	292737	Blvrb	biliverdin reductase B (flavin reductase (NADPH))	XM_214823	0.76125	1.05322	1.20597	1.26208	1.14764	1.03267	0.99736	1.08835	1.03206	0	0	0.3448	0.662657	0.967587	1.08597	0.973864	0.88319	1.00264	0.968387	0.876617	0.943923	12	10	0.008	0.001	0.001
6414	64202	Calr	calreticulin	NM_022399	0.540049	0.947759	1.1242	1.28115	0.934464	1.40137	0.888456	1.27086	1.49217	0.2545	0.0003	0.7592	0.697056	0.621142	1.20197	0.94476	0.894457	1.21258	0.988887	1.19813	1.01111	1	19	0.017	0.002	0
6426	310900	Mttp	microsomal triglyceride transfer protein	XM_227765	0.758137	0.733726	1.05727	1.33747	1.02441	1.13355	0.961843	1.67668	1.84368	0.0102	0	0.3711	0.831028	0.748475	0.972411	0.975592	0.948311	1.1587	0.845274	1.11243	1.30166	1	1	0.007	-0.007	0.012
6455				TC540805	1.47896	0.991626	1.09354	1.18943	1.16054	0.815371	1.04593	1.00837	0.986602	0.0099	0	0.0014	1.78056	0.951967	1.03012	0.93082	0.786491	0.887814	1.06057	0.845039	0.887499	2	2	0.002	-0.015	0.001
6473	305149	Nudt9	nudix (nucleoside diphosphate linked moiety X)-type motif 9	NM_001006991	0.977906	0.941446	1.09354	1.37579	1.33095	0.845222	1.01453	1.03127	1.09766	0.0004	0.7714	0.0052	1.11645	0.899855	1.01012	0.799134	0.631466	0.99105	1.00895	0.821385	0.741281	3	26	0.009	-0.008	0.003
6481	25026	Adm	adrenomedullin	NM_012715	2.2608	1.30603	1.02359	1.13821	0.974517	0.692661	0.772167	0.78332	1.00554	0.6158	0	0.1141	2.01584	1.48146	1.04077	1.01938	0.699138	0.959788	0.959146	0.892262	0.994463	2	2	-0.001	-0.024	-0.007
6482				A_44	0.904099	0.855289	0.959904	1.15675	1.04192	1.00166	0.980169	1.27682	1.59638	0.8711	0	0.3256	1.28955	0.842171	0.979027	0.998335	0.989981	1.11965	0.977699	1.28305	1.29235	23	14	0	0.002	-0.031
6483	305476	RGD1308775	similar to RIKEN cDNA 4921536K21	XM_223559	1.1703	0.992676	0.988636	1.0537	1.50029	0.988401	1.22165	0.977257	0.883828	0.0822	0.0012	0.1322	1.12003	1.08527	0.966805	1.00732	0.972268	1.01635	1.10239	0.897727	0.886212	4	18	0.009	-0.005	-0.002
6489				CO400785	1.18453	0.98717	0.987317	1.05063	1.60947	0.944365	1.19379	0.996841	0.890797	0.0977	0.001	0.0694	1.15295	1.07631	0.951751	1.00316	0.965459	1.01836	1.11435	0.913703	0.86636	4	18	0.01	-0.006	-0.001
6490	266776	Cst12	cystatin 12	NM_153734	1.15863	1.00615	0.977715	1.08357	1.53593	0.951594	1.20942	0.981777	0.867229	0.0946	0.0007	0.1152	1.11627	1.05718	0.958696	0.993848	0.966754	1.06515	1.12793	0.894874	0.846169	4	18	0.009	-0.006	0
6492	24600	Nos3	nitric oxide synthase 3, endothelial cell	NM_021838	1.52567	1.13748	1.01711	1.00165	1.08435	0.960071	0.998346	0.865863	0.938211	0.419	0	0.3483	1.87039	1.06895	1.05586	0.914874	0.859948	0.848766	1.0156	0.902636	0.840055	2	2	0.003	-0.018	-0.002
6498	83628	Cd82	Cd82 molecule	NM_031797	0.615005	0.728589	0.862397	1.21529	0.854053	1.24704	0.704114	1.23828	1.23045	0.3069	0	0.4711	0.776263	0.637289	0.816037	1.00786	1.13179	1.37194	0.992142	1.45162	1.18705	1	19	0.02	0.002	-0.006
6509				BF398399	1.33036	1.65384	1.20843	1.26245	1.90087	0.99401	1.98031	1.1413	0.658144	0	0	0.0016	0.980832	1.29631	0.847164	0.740109	0.653814	0.70645	1.00599	0.68275	0.511831	4	29	-0.005	-0.006	0.015
6511	24465	Hprt1	hypoxanthine phosphoribosyltransferase 1	NM_012583	1.20681	1.07437	1.21545	1.16773	1.04017	0.77058	0.759976	1.0341	1.24753	0.0034	0.01	0.0686	1.19121	0.950164	1.13109	0.702844	0.591184	0.784407	0.965895	0.757731	0.820867	6	29	0.016	-0.004	-0.001
6513	25603	Marcks	myristoylated alanine rich protein kinase C substrate	XM_001061084	2.38365	1.23698	1.14689	1.11672	1.09599	0.681739	0.751317	0.713981	0.952648	0.9297	0	0.0016	3.42986	1.36941	1.07892	0.956662	0.629417	0.760198	1.04334	0.772364	0.812443	2	2	-0.003	-0.026	-0.005
6516	78965	Csf1	colony stimulating factor 1 (macrophage)	NM_023981	1.0375	0.942341	0.951783	1.02136	1.07889	0.865314	0.931074	1.01458	1.56371	0.1828	0.0011	0.0525	1.28546	0.988853	0.850806	0.769702	0.723409	0.899921	1.14233	1.01115	1.19125	23	28	0.01	-0.011	0.001
6534	79115	Evl	Enah/Vasp-like	NM_024147	1.25231	0.934695	0.941944	1.15947	1.13275	0.881756	1.03368	1.00078	1.42561	0.4199	0.0006	0.0477	1.53426	0.910869	0.944023	0.999217	0.803927	0.995873	1.13335	1.06116	0.997766	15	28	0.009	-0.014	0.002
6543	24551	Mdh1	malate dehydrogenase 1, NAD (soluble)	NM_033235	0.431196	0.733047	1.01559	1.26503	0.924275	1.22242	0.808237	1.61555	1.74561	0.0619	0	0.3847	0.545898	0.51559	0.992793	0.905006	1.02511	1.08936	0.844438	1.16786	1.00721	1	1	0.022	0.006	0.001
6548	298500	Smap2	small ArfGAP2	XM_216529	0.912142	0.982143	0.988412	1.16817	1.09305	1.08878	1.52435	1.43041	1.40977	0	0	0.0354	0.859462	0.989717	0.962553	1.02889	0.956158	1.00533	1.15997	0.900761	0.994672	11	25	0.008	0.001	0.005
6553				TC539976	1.74328	1.01672	0.979651	1.0289	1.21573	0.88966	1.12756	0.983278	1.24065	0.0591	0	0.2186	1.7759	1.09293	0.973813	0.976611	0.916932	0.929556	1.07465	0.896276	0.890936	2	2	0.003	-0.017	-0.003
6554	301575	Itm2c	integral membrane protein 2C	NM_001009674	0.88558	0.717707	0.790133	1.06659	0.903235	0.931424	0.756574	1.12424	1.31539	0.0718	0	0.3164	1.01854	0.657933	0.878835	0.998611	1.06759	1.16069	1.00139	1.14732	1.2221	14	19	0.006	-0.012	-0.004
6562				BF389646	1.22639	0.993458	0.97623	1.06252	1.50576	0.93741	1.18934	1.00654	0.876482	0.1074	0.0012	0.1626	1.13035	1.07475	0.944026	0.993202	0.970413	1.04143	1.12529	0.894969	0.868299	4	18	0.009	-0.005	0.001
6567				AA799518	1.15719	1.0091	0.986846	1.07508	1.50412	0.966165	1.26867	0.984563	0.886327	0.0608	0.0032	0.2844	1.10824	1.05259	0.942841	0.990901	0.962598	1.03603	1.12034	0.895766	0.871206	4	18	0.008	-0.006	0
6568				XM_224098	0.994041	1.09512	1.03442	1.31485	1.5834	0.787977	1.0319	0.953893	1.00596	0.0642	0.0414	0.0006	1.2606	0.907171	0.959461	0.963376	0.845012	1.11274	1.21717	0.845065	0.790812	3	26	0.009	-0.009	-0.002
6576				A_44	1.05453	1.01025	0.997344	1.13213	1.52587	0.86248	1.05637	0.985102	0.907037	0.1542	0.0051	0.0159	1.24659	0.927494	1.00266	0.92751	0.923071	1.05223	1.21746	0.857443	0.775003	3	26	0	0.002	-0.031
6577				AI711105	1.17487	1.04133	1.00467	1.03902	1.54355	0.896757	1.1321	0.955149	0.873649	0.0474	0	0.0391	1.21612	1.05925	0.938997	0.995335	0.926195	0.974285	1.09203	0.866987	0.808363	4	18	0.009	-0.008	0
6581	24451	Hmox1	heme oxygenase (decycling) 1	NM_012580	1.0827	0.851226	0.978259	1.01142	0.865979	1.18812	0.750007	1.03005	2.35985	0.3192	0	0.2276	1.57237	0.734097	0.879367	0.806152	0.89759	1.11995	0.988576	1.41151	2.11689	14	14	0.014	-0.01	-0.002
6586	25464	Icam1	intercellular adhesion molecule 1	NM_012967	0.955903	0.911776	0.858309	0.997841	0.907975	0.696635	0.799981	1.19344	1.50236	0	0	0	1.00216	0.832155	0.838147	1.03145	1.21306	1.46658	2.28004	2.50308	1.87367	14	11	0.016	-0.001	-0.014
6601				A_44	0.855222	0.983938	1.20006	1.13122	0.997028	0.998866	0.929018	1.20413	1.53842	0.3507	0.0003	0.0959	1.1505	0.986216	1.16404	0.822571	1.00113	0.994891	0.948637	1.15693	1.23644	14	16	0	0.002	-0.031
6605				XM_213991	0.709961	0.934927	1.18467	1.41631	1.06507	1.2265	0.865	1.53871	1.79079	0	0	0.0101	0.91393	0.802666	1.18158	0.693065	0.807053	0.760102	0.672923	1.14537	1.34381	1	14	0.018	-0.004	0.01
6609	192252	Xtp3tpa	XTP3-transactivated protein A	NM_138892	1.39131	1.7241	1.24492	0.893103	1.03377	0.81872	1.18147	0.988635	1.11866	0.3693	0	0	2.52405	2.13883	0.944779	0.904847	0.83915	0.829395	1.01136	0.827038	0.796584	29	2	-0.003	-0.016	0.001
6611	25055	Lipa	lipase A, lysosomal acid, cholesterol esterase	NM_012732	1.14498	1.28831	1.43712	1.69667	1.42373	1.42046	1.07647	1.30904	0.921281	0	0.0038	0	0.962327	0.79371	1.01007	0.600393	0.681786	0.700059	0.619468	0.989933	0.975116	12	16	0.008	-0.007	0.014
6620	293852	Bcap31	B-cell receptor-associated protein 31	NM_001004224	0.505863	0.565155	0.880439	1.13554	0.786777	1.03238	0.677509	1.33409	1.74545	0.1841	0	0.148	0.556029	0.533356	0.877029	1.01919	1.12101	1.41566	0.980813	1.38919	1.40916	1	1	0.025	0.005	-0.007
6622				AW917537	1.52358	1.04755	0.925687	1.07999	1.17294	0.855398	1.00613	1.07123	0.866973	0.5345	0	0.133	1.6067	1.15961	0.943899	0.952162	0.810335	0.950826	1.06817	0.922734	0.993872	2	2	0.008	-0.01	-0.001
6623	25621	Cd81	Cd81 molecule	NM_013087	0.491756	0.647779	0.834407	1.09242	0.837282	1.07319	0.812457	1.34242	1.35877	0.0991	0	0.0731	0.519769	0.520799	0.780147	0.926805	1.25759	1.33595	1.30019	1.55721	1.38661	1	11	0.02	0.008	-0.006
6636				XM_001071989	0.964163	1.02887	1.19116	1.05116	1.12991	0.799958	0.971133	1.07621	1.17502	0.0866	0.0225	0.0043	1.32554	0.935699	1.27103	0.768162	0.660428	0.911995	1.19192	0.830316	0.86017	9	28	0.007	-0.011	0.002
6643				BF550565	1.52242	1.03306	0.942545	1.12391	1.22859	0.813999	0.9072	0.889475	1.05413	0.476	0	0.013	1.99039	1.23725	1.01035	0.975348	0.850612	0.989646	1.0744	0.935021	0.910227	2	2	0.004	-0.019	-0.001
6648	246767	Cyp4x1	cytochrome P450 4X1	NM_145675	1.16893	1.00081	0.99919	1.06657	1.74195	0.949996	1.19053	0.976953	0.853057	0.1	0.0024	0.119	1.10296	1.07245	0.933828	0.986374	0.961154	1.01862	1.15925	0.897575	0.870068	4	18	0.009	-0.007	0.002
6653	361042	Pck2	phosphoenolpyruvate carboxykinase 2 (mitochondrial)	XM_001055522	0.805331	1.68832	1.67204	1.21861	1.22991	0.938622	0.842189	1.07036	0.941234	0.3603	0	0.087	0.913299	1.76941	1.75158	1.04813	0.863138	1.10266	0.951873	0.764908	0.902053	10	29	0.008	-0.007	-0.006
6659	117256	Ppp2r2c	protein phosphatase 2 (formerly 2A), regulatory subunit B, gamma isoform	NM_057116	1.15741	0.977713	0.980054	1.04472	1.58215	0.932341	1.23193	1.00778	0.8782	0.0389	0.0002	0.1264	1.08976	1.04341	0.951921	0.969171	0.99498	1.00502	1.1199	0.885978	0.850516	4	18	0.008	-0.006	0.001
6660				BF562000	1.13762	1.01464	0.991481	1.04741	1.54582	0.925045	1.1947	0.975584	0.881386	0.0299	0.0024	0.1149	1.08884	1.02011	0.943975	0.982216	0.938708	1.00852	1.07007	0.890654	0.845628	4	18	0.009	-0.008	0.001
6662				AI175447	1.13651	1.0085	0.952483	1.017	1.52862	0.938398	1.24879	1.016	0.883294	0.0794	0.0031	0.1735	1.11998	1.08036	0.937642	0.991501	0.945659	0.988561	1.09555	0.880078	0.85432	4	18	0.008	-0.006	0.004
6671	316369	Nck2	NCK adaptor protein 2	XM_237115	1.04121	1.38182	1.41935	1.53798	1.38689	0.8838	0.905733	1.14812	0.833783	0	0.0003	0	1.09904	0.942907	0.984337	0.491261	0.417682	0.513227	1.01566	1.04905	0.785038	12	16	0.007	-0.014	0.016
6673	25622	Ptpn11	protein tyrosine phosphatase, non-receptor type 11	NM_013088	1.24575	1.43696	0.928927	0.712985	0.786398	0.888007	1.23128	1.12863	1.05078	0.0486	0.0001	0.5942	1.0421	1.00842	1.18457	0.633282	0.71704	0.611866	0.895671	0.99158	1.01122	7	16	0.002	-0.009	0.006
6674		Ptges3l1		NM_001014272	1.01904	1.11275	1.09893	1.23406	1.10803	0.968038	0.897306	0.980959	0.835676	0.0016	0.0005	0.0016	1.0861	1.12463	1.11077	0.783773	0.632784	0.900337	1.10934	0.737668	0.699952	21	29	0.006	-0.009	0
6681	290651	Isyna1	inositol-3-phosphate synthase 1	NM_001013880	0.817452	1.11928	1.12109	1.01577	0.868932	0.719388	0.638481	0.653055	1.6667	0	0.0006	0.0152	0.918816	1.05106	1.39406	1.61126	1.53883	1.39744	0.953561	0.984233	0.974842	6	12	0.009	-0.003	-0.024
6685	361814	Sfrs3	splicing factor, arginine/serine-rich 3	XM_342107	1.49517	0.850918	0.993212	1.21405	1.01303	0.849181	1.00679	0.936352	1.11748	0.9539	0	0.2119	1.73391	0.917771	1.26812	0.959004	0.828024	1.07469	1.13749	0.871462	0.847786	15	2	0.007	-0.015	-0.005
6694				TC526024	1.39371	1.16132	0.974998	0.942411	1.01435	0.733315	1.13265	1.14202	0.714609	0.0358	0	0.0032	1.72576	1.00887	0.991131	0.696154	0.654842	0.629522	1.36229	1.09368	0.641779	7	7	-0.001	-0.015	0.004
6695				XM_001063400	1.35458	0.969665	1.03533	1.03445	1.19862	0.868735	1.03254	0.894368	1.02405	0.3279	0	0.0171	1.5805	1.04906	0.97036	0.903462	0.817358	0.97595	1.10036	0.900168	0.88949	15	2	0.007	-0.01	0
6703	83785	Vegfa	vascular endothelial growth factor A	NM_031836	1.30737	1.12926	1.10447	1.09433	1.08667	0.945548	1.21265	1.26589	0.957636	0	0	0.0794	1.243	0.839409	0.993435	0.738619	0.624401	0.771291	1.00656	0.865237	0.790709	7	28	0.004	-0.009	0.009
6708	171112	Wfdc1	WAP four-disulfide core domain 1	NM_133581	1.81023	1.30557	1.20788	1.20525	1.11126	0.855261	0.940426	0.956345	0.849873	0.832	0	0.0225	2.49837	1.35998	1.23305	1.04365	0.914645	0.938022	0.92283	0.836826	0.840999	2	2	-0.001	-0.019	-0.005
6720	54226	App	amyloid beta (A4) precursor protein	NM_019288	0.927982	1.22986	1.07138	1.02132	0.788798	0.749412	0.559846	0.792876	1.05652	0	0	0.3639	1.21513	1.48013	1.49161	0.978678	0.81205	0.918321	0.865952	1.19647	1.32839	6	6	0.009	-0.012	-0.012
6721	363160	RGD1311563	similar to Oligosaccharyl transferase 3 CG7748-PA	AY310157	1.16957	1.09773	1.10784	0.986083	0.881686	0.856257	0.855252	0.853109	0.821192	0.015	0	0.002	1.71071	1.0336	1.13051	1.11169	1.04114	1.01392	0.888023	0.770255	0.737836	21	2	0.003	-0.01	-0.008
6733				AI412781	1.15867	1.24088	0.945614	1.05495	1.55399	0.939849	1.20575	0.96635	0.857755	0.0189	0	0.0066	1.10642	1.13683	1.00878	0.973103	0.896194	0.991225	1.26644	0.867176	0.789567	5	18	0.008	-0.007	-0.002
6734	310486	Rarres1	retinoic acid receptor responder (tazarotene induced) 1	NM_001014790	0.573044	0.808664	1.11922	1.37162	1.19072	0.976623	0.77956	0.9666	1.13651	0.7884	0	0.4353	0.617904	0.71539	1.18251	1.14419	1.02338	1.26922	1.05145	0.965247	0.941301	9	25	0.015	-0.007	-0.008
6742	81736	Nfkb1	nuclear factor of kappa light polypeptide gene enhancer in B-cells 1	XM_342346	1.24259	0.878643	1.02964	1.09896	1.10126	0.82266	0.909521	0.954151	1.60905	0.3803	0	0.0074	1.44168	0.887606	0.972092	0.876537	0.811368	0.933629	1.1557	1.02791	1.07445	14	28	0.008	-0.011	-0.001
6744				XM_229439	1.16217	1.02081	0.998551	1.02606	1.64924	0.942748	1.23558	0.995148	0.8974	0.042	0.0004	0.0462	1.12115	1.06779	0.985679	0.980105	0.965484	1.00145	1.1294	0.898946	0.8683	4	18	0.01	-0.007	0.003
6745	25235	Ghr	growth hormone receptor	NM_017094	0.259605	0.47074	0.643591	1.0751	0.875484	1.43004	1.25804	1.93082	2.05192	0.039	0	0.0096	0.298882	0.47252	0.813776	0.989631	0.980144	1.33926	1.01037	1.10086	1.09362	1	19	0.016	-0.001	0.003
6749	295568	Hltf	helicase-like transcription factor	XM_001061239	1.13206	1.18224	1.36582	1.09614	1.12836	0.799937	1.01417	0.985829	1.3929	0	0	0	1.56787	1.09234	0.956149	0.761486	0.540148	0.616036	0.612615	0.604803	0.705526	6	2	0.004	-0.018	0.011
6750	291434	Rpl17	ribosomal protein L17	NM_201415	1.18442	1.00842	1.08825	1.04042	1.13859	0.818035	0.982372	0.990021	1.12354	0.0003	0	0	1.36875	1.16633	1.03496	0.72614	0.578573	0.781181	0.991577	0.784522	0.919847	15	7	0.004	-0.011	0.004
6760	299699	Aldh1l2	aldehyde dehydrogenase 1 family, member L2	XM_235005	0.326529	0.793008	1.01718	1.21316	0.877626	1.25798	0.885919	1.39568	1.32978	0.9554	0	0.4991	0.445384	0.761425	0.982818	0.976692	1.11391	1.33279	0.885923	1.26219	1.09484	1	1	0.021	0.01	-0.002
6762	680409	Prodh	proline dehydrogenase	XM_001058939	1.59956	1.29925	1.41688	1.52431	1.57094	1.20774	1.01497	0.969853	0.923932	0	0	0	0.345569	0.893861	1.0829	0.828072	0.890654	0.944803	1.02224	0.985031	0.739268	21	10	0.023	0.009	-0.008
6768	299858	Lrp1	low density lipoprotein-related protein 1 (alpha-2-macroglobulin receptor)	XM_243524	0.65851	0.64292	0.655788	1.12129	0.862462	1.33722	1.15187	1.67334	1.65834	0.0193	0	0.002	0.627155	0.593049	0.818877	0.932752	1.25436	1.06725	0.885125	1.09749	1.20935	11	8	0.015	0.009	0.005
6777	293052	Isg20	interferon stimulated exonuclease gene 20	NM_001008510	1.02445	1.20243	1.05913	0.8542	0.980175	0.854114	0.89477	1.16277	1.26814	0.0288	0	0.0197	0.994469	1.00553	0.931373	0.647264	0.672576	0.761827	1.10825	1.23561	1.31972	16	16	0.009	-0.011	0.006
6779	24672	Ppp2ca	protein phosphatase 2 (formerly 2A), catalytic subunit, alpha isoform	NM_017039	0.67586	0.8959	1.01755	1.16576	0.785689	0.950786	0.656168	1.1172	1.25298	0.1464	0.0008	0.4958	0.801902	0.887177	1.11412	1.00577	0.911876	1.21885	0.994228	1.18469	1.07278	1	1	0.016	-0.003	-0.008
6780	25116	Hsd11b1	hydroxysteroid 11-beta dehydrogenase 1	NM_017080	0.937581	1.41454	1.06242	0.367749	0.219305	0.160063	0.144845	0.236387	0.546648	0	0	0	0.841532	1.55143	2.29778	1.80754	1.74354	2.11824	1.7255	1.07655	0.759037	6	10	0.003	-0.015	-0.059
6784				NM_031330	0.617807	0.574324	1.0054	1.36467	0.824772	1.47787	0.80546	2.06319	2.42038	0.449	0	0.038	0.994602	0.548906	0.90359	0.818526	1.12424	1.26978	0.903208	1.49109	2.02759	1	14	0.026	0.001	0.004
6805	316370	Kdelc1	KDEL (Lys-Asp-Glu-Leu) containing 1	XM_237102	1.51149	1.31775	1.32755	1.21512	1.26609	0.914081	0.942358	0.959174	0.885354	0.0272	0	0.0173	1.70596	1.39876	1.26407	1.03308	0.82239	0.927016	0.96692	0.829092	0.776703	21	2	0.001	-0.016	-0.003
6816	24185	Akt1	v-akt murine thymoma viral oncogene homolog 1	NM_033230	0.678389	0.855576	0.986922	1.32351	1.03942	1.39328	1.11283	1.48599	1.713	0.0252	0	0.7909	0.768371	0.819597	0.872253	0.935332	0.944948	1.01308	0.960858	1.33409	1.30409	1	1	0.019	0.001	0.004
6823				XM_344172	0.92959	0.916803	0.881484	1.0165	1.17771	0.983502	0.970634	1.08998	0.975838	0.0312	0.0001	0.0247	0.834097	0.833133	0.865796	1.02744	1.06029	1.25111	1.51278	1.30167	1.15131	20	11	0.013	-0.003	-0.008
6825	293019	Arrdc4	arrestin domain containing 4	XM_218783	1.15504	0.995656	1.04094	1.07009	1.57482	0.957048	1.20681	0.996929	0.901212	0.0159	0.0029	0.1468	1.12211	1.03274	0.921701	0.964579	0.972461	1.00307	1.09257	0.893111	0.877416	4	18	0.009	-0.006	-0.001
6829	304860	Npl	N-acetylneuraminate pyruvate lyase	NM_001013984	1.3251	0.989583	1.01042	1.08812	1.60357	0.946629	1.11212	0.934924	0.900396	0.1031	0	0.0193	1.51139	1.06193	1.01681	0.965398	0.911382	0.9787	1.1083	0.860223	0.828964	5	2	0.007	-0.009	0.001
6830	24211	Atp1a1	ATPase, Na+/K+ transporting, alpha 1 polypeptide	NM_012504	0.603713	0.566451	0.766716	1.02187	0.918524	1.0095	0.698753	1.31052	1.73047	0.0111	0	0.1072	0.578154	0.542725	0.815778	1.17273	1.4461	1.52177	0.990498	1.54736	1.56557	1	1	0.018	0.003	-0.009
6831				AY539882	1.14966	0.981259	1.00885	1.0791	1.51103	0.944446	1.21633	0.9933	0.886306	0.0534	0.0013	0.1517	1.14662	1.06311	0.950101	1.0067	0.964403	0.986564	1.10119	0.879917	0.870647	4	18	0.008	-0.007	-0.001
6838	24484	Igfbp3	insulin-like growth factor binding protein 3	NM_012588	1.61302	0.971282	1.06148	1.21699	0.83894	0.679065	0.50562	0.60114	0.629746	0	0	0.0125	1.71934	0.996985	1.22373	1.12127	1.00301	1.16751	0.894778	0.970115	1.05786	2	2	0.002	-0.013	-0.017
6840	29743	Slc25a1	solute carrier family 25 (mitochondrial carrier, citrate transporter), member 1	NM_017307	0.28599	0.53082	0.783251	1.00778	0.779062	1.17219	0.863609	1.5791	1.7042	0.1454	0	0.1418	0.307276	0.519918	0.774238	0.992219	1.33303	1.23249	1.04596	1.59592	1.6007	1	1	0.026	0.02	-0.002
6841	24179	Agt	angiotensinogen (serpin peptidase inhibitor, clade A, member 8)	NM_134432	1.43077	1.10725	0.973069	0.994571	0.829372	0.792688	0.629279	0.878141	0.762874	0	0	0	2.339	0.842453	1.21804	1.09313	1.25471	1.24215	1.1288	1.00543	0.849127	2	2	0.003	-0.01	-0.014
6843				TC521549	1.79161	1.12486	1.14538	1.189	1.10844	0.750381	0.938323	0.911484	0.990606	0.1846	0	0.0338	2.1326	1.11388	1.11909	0.963948	0.692226	0.932396	1.00939	0.780495	0.831248	2	2	0.003	-0.021	-0.002
6845	29403	Asgr2	asialoglycoprotein receptor 2	NM_017189	0.898731	0.833568	0.90517	1.24893	0.970245	1.57255	1.59562	1.84705	1.69919	0	0	0.0084	1.04664	0.742527	0.948693	0.847211	0.92104	1.12019	1.04796	0.927468	1.02975	11	30	0.013	-0.001	0.009
6847	306198	Clybl	citrate lyase beta like	XM_240311	1.3599	1.07778	0.958689	1.13733	1.0849	0.997381	1.03255	1.22782	1.04454	0	0	0.0002	1.5141	1.00262	0.797565	0.594772	0.690444	0.71577	0.735422	0.845722	0.873283	2	2	0.006	-0.015	0.009
6849	192274	Foxe1	forkhead box E1 (thyroid transcription factor 2)	NM_138909	1.42553	1.5164	1.01226	0.867069	1.10746	0.82769	0.987744	1.10162	0.64504	0.595	0	0.7458	1.72484	1.25959	1.17423	0.848809	0.829407	0.85814	1.30594	0.883455	0.637349	7	7	-0.004	-0.011	0
6855	25014	Acat1	acetyl-coenzyme A acetyltransferase 1	NM_017075	1.45772	1.01052	1.18609	0.959391	0.63323	0.789959	0.736706	1.1337	1.17668	0.0018	0	0.0011	3.37316	0.882737	1.46622	1.1639	0.989481	1.28883	0.981148	0.934596	0.783535	16	2	0.007	-0.018	-0.013
6856	363028	Spc24	SPC24, NDC80 kinetochore complex component, homolog (S. cerevisiae)	XM_343359	1.91296	2.79406	1.84939	0.902408	1.02318	0.578297	1.27829	0.645648	1.19493	0.491	0	0.0022	3.2539	3.16944	1.02869	0.976818	0.856077	0.794768	0.777713	0.93125	0.529854	29	7	-0.006	-0.027	-0.006
6861	25524	Psap	prosaposin	NM_013013	0.336488	0.459202	0.743723	1.20597	0.648235	1.04352	0.531712	1.40177	1.97693	0.0552	0	0.1519	0.447451	0.415356	0.779281	1.06197	1.17188	1.48462	0.956484	1.52512	1.68305	1	1	0.028	0.009	-0.008
6865	291673	Sil1	SIL1 homolog, endoplasmic reticulum chaperone (S. cerevisiae)	NM_199376	0.691384	0.69267	0.862999	1.05587	0.854464	1.00927	0.849923	1.35257	1.50826	0.063	0	0.4561	0.77786	0.657476	0.851026	1.0746	1.20789	1.33269	0.990725	1.37075	1.40245	1	1	0.015	-0.002	-0.003
6872				AI043579	1.46163	1.2641	1.00519	0.985819	1.06803	0.768365	1.09923	1.14652	0.904051	0	0	0.0047	1.65073	0.871041	1.02406	0.633642	0.603814	0.660707	1.08405	0.994807	0.763592	7	28	0.003	-0.017	0.007
6885	294257	Cfb	complement factor B	NM_212466	0.675307	0.695346	0.852761	1.19465	0.889014	0.930792	0.795593	1.41743	1.5106	0.0381	0	0.1537	0.96072	0.584924	1.02265	0.977355	1.05329	1.34523	1.19594	1.3092	1.53352	1	19	0.017	0	-0.005
6890	25202	Gucy1b3	guanylate cyclase 1, soluble, beta 3	NM_012769	1.23056	0.981211	1.02361	1.07429	1.26194	0.991668	1.08098	0.975874	0.863644	0.2286	0	0.0372	1.55697	1.01293	1.0029	0.997097	0.885371	0.985807	1.0666	0.85514	0.827679	5	2	0.007	-0.01	-0.005
6894	24185	Akt1	v-akt murine thymoma viral oncogene homolog 1	NM_033230	0.689846	0.847422	0.972405	1.32874	1.06207	1.40817	1.08226	1.50534	1.70737	0.0266	0	0.8277	0.790942	0.809175	0.84842	0.965214	0.962723	1.02759	0.92472	1.35756	1.31279	1	1	0.019	0.001	0.004
6901	408236	Mug2	murinoglobulin 2	NM_001002826	0.249736	0.358317	0.661371	1.12022	0.79724	0.879776	0.720818	1.52141	1.54347	0.0001	0	0.0097	0.230387	0.309904	0.763011	1.35588	1.88774	1.72955	1.67436	1.79797	1.49722	1	8	0.034	0.026	-0.012
6906				XM_001065908	1.06708	1.01782	1.07388	1.16672	1.46818	0.831854	0.949282	0.986441	0.958384	0.0529	0.0057	0.0001	1.54177	1.01356	1.02691	0.888797	0.735038	0.955237	1.09087	0.763069	0.779402	3	2	0.009	-0.015	0.001
6907				AI144728	1.15292	1.0068	0.971254	1.01386	1.59501	0.945996	1.21182	0.976775	0.845048	0.0811	0.0016	0.238	1.08067	1.04417	0.929702	0.993198	0.955453	1.01122	1.10383	0.888123	0.82948	4	18	0.009	-0.005	-0.001
6909	25011	Cyp2c12	cytochrome P450, family 2, subfamily c, polypeptide 12	NM_031572	0.0897443	0.910888	3.68886	5.1851	3.54976	4.27596	2.61561	5.25252	6.37383	0	0	0	0.0554745	0.316568	0.0323439	0.0273932	0.0218374	0.0246865	0.0258165	1.08911	3.96749	1	14	0.037	0.011	0.138
6911	26956	Ak3	adenylate kinase 3	NM_013218	0.56135	0.751935	0.90063	1.02844	0.819936	0.983631	0.843077	1.2157	1.27092	0.2809	0	0.3318	0.645869	0.652505	1.01637	0.933502	1.06161	1.137	1.02948	1.07694	1.17202	1	1	0.012	0.001	-0.004
6913				CK475991	1.18983	0.991047	0.964169	1.06252	1.50994	0.94617	1.2388	1.03127	0.855808	0.0786	0.0037	0.2014	1.10582	1.05882	0.942127	0.970783	0.954244	1.00895	1.11286	0.902464	0.891814	4	18	0.008	-0.007	0
6916	494345	Pdcd10	programmed cell death 10	NM_001009542	0.749194	0.744588	1.13482	1.21995	1.01615	0.952326	0.781819	1.27147	1.60909	0.8551	0	0.291	0.935112	0.681603	1.12697	0.983849	0.900678	1.15666	0.982278	1.18708	1.31023	1	24	0.018	-0.002	-0.002
6923	364975	Gcdh	glutaryl-Coenzyme A dehydrogenase	XM_344744	0.631706	0.624792	0.900297	1.1067	0.670084	1.21955	0.749232	1.56293	1.80667	0.751	0	0.0887	0.682169	0.514685	0.881517	1.08523	1.26187	1.35561	0.914768	1.26452	1.35242	1	19	0.023	0.005	-0.006
6938	58947	Hgfac	hepatocyte growth factor activator	NM_053320	0.755541	0.727214	0.814897	1.21686	0.961897	1.19851	1.0523	1.51754	1.5108	0.0545	0	0.2626	0.93119	0.637002	0.755777	0.844099	0.977595	1.03854	1.0224	1.26199	1.39779	1	11	0.015	0.001	0.004
6939	303272	Pipox	pipecolic acid oxidase	NM_001012009	0.674352	0.975407	1.02459	1.08829	0.739599	0.956408	0.730008	1.0354	1.21798	0.3087	0	0.0033	0.344951	0.765512	1.04006	0.847762	0.856818	1.16696	1.12882	1.04129	1.05388	1	25	0.017	0.005	-0.006
6945	24311	Ddc	dopa decarboxylase (aromatic L-amino acid decarboxylase)	NM_012545	0.831936	1.07197	1.32404	1.17658	1.04197	1.04043	1.0837	0.988867	0.982532	0	0	0.0602	0.630048	0.890801	1.12595	1.19772	0.973669	1.01113	0.852665	0.65686	0.474851	10	10	0.006	0.001	-0.002
6946				BG381596	1.34118	1.18129	0.936448	1.00963	1.14628	0.978192	1.12922	1.07864	0.93689	0.0191	0	0.2177	1.5068	1.12108	0.99037	0.892011	0.876561	0.85787	1.12494	0.871986	0.789296	7	7	0.004	-0.014	0
6954	25680	Colq	colipase, pancreatic	NM_019274	1.85267	1.04719	0.815412	0.903673	0.975394	0.951638	1.09981	2.29448	0.916907	0.3562	0	0	2.84648	1.02461	1.26125	0.787485	0.780812	0.916935	1.0436	0.762853	1.36924	17	2	0.003	-0.012	0.005
6959				NM_057207	1.24492	1.49307	1.10456	0.865914	1.02776	0.6635	0.902729	1.07148	0.763502	0.0298	0	0.0547	1.47929	1.02	1.18894	0.609598	0.585093	0.596563	1.06747	0.98	0.712133	29	7	0.002	-0.016	0.003
6960				XM_001063361	0.116333	1.08011	1.09849	1.46824	1.22303	1.10774	0.858458	1.1175	0.887104	0.0018	0	0.0003	0.0561233	1.01372	1.222	0.880481	0.835696	0.960502	1.10867	0.986283	0.981807	12	22	0.022	0.029	0
6976	294324	Agpat3	1-acylglycerol-3-phosphate O-acyltransferase 3	XM_215367	1.58134	1.0827	0.948017	0.864248	0.839729	1.03963	1.08201	1.33465	1.37682	0.0119	0	0.0008	2.48881	1.0534	0.904306	0.70596	0.61147	0.85362	0.931999	0.960365	1.26458	16	2	0.005	-0.016	0.007
6986				TC543377	0.375733	1.66838	0.576692	0.828628	18.6929	0.520828	1.17137	1.19535	2.74228	0.6513	0	0.0168	0.30907	11.4707	0.45902	0.632061	0.345208	0.498477	2.9597	1.88817	5.11756	3	22	0.009	0.005	0.016
6989	309410	Mamdc2	MAM domain containing 2	XM_219905	1.60056	1.00461	0.936798	1.11264	1.32938	0.863392	0.995386	0.910224	0.764612	0.7985	0	0.0202	1.86951	1.02461	1.11612	0.985234	0.855837	1.0356	1.04429	0.80654	0.77556	5	2	0.004	-0.017	-0.006
6990				BI294986	1.37918	1.21283	0.959373	1.04748	1.50539	0.876345	1.27614	0.950786	0.7256	0.0038	0	0.0063	1.24248	1.09751	1.04063	0.950037	0.872638	0.931729	1.24836	0.80897	0.687177	5	18	-0.001	-0.008	0.003
6992				BE116572	1.19187	0.998069	1.00193	1.12206	1.54161	0.942349	1.10358	0.975972	0.896015	0.2537	0.0001	0.0036	1.4455	1.0534	1.04053	0.976509	0.882968	0.983801	1.19472	0.904181	0.837112	3	7	0.007	-0.01	-0.003
6993	24223	B2m	beta-2 microglobulin	NM_012512	0.510202	0.70554	0.80528	0.921415	1.03988	0.960121	1.06223	1.24395	1.26044	0.6586	0	0.0601	0.437074	0.578273	0.852657	0.896142	1.07452	1.04762	1.29292	1.16618	1.19128	1	11	0.012	0.011	0
6995	24318	Drd2	dopamine receptor D2	NM_012547	1.11262	1.00031	0.9493	1.01931	1.52364	0.900292	1.13276	1.00665	0.905364	0.0647	0.007	0.0201	1.10827	0.999691	0.944262	0.963651	0.897522	1.0466	1.12114	0.861559	0.847171	4	18	0.01	-0.007	-0.003
7000				AA800318	1.37471	1.49784	0.987348	1.04663	1.70828	0.871227	1.50129	1.01265	0.562377	0.0002	0	0.0042	1.24007	1.22795	0.981418	0.935521	0.790401	0.834112	1.44482	0.69128	0.592599	5	18	-0.006	-0.006	0.005
7002	362993	Rnd1	Rho family GTPase 1	NM_001013222	1.46277	0.978127	0.893281	0.989415	1.37488	0.686949	1.01058	0.905818	1.31259	0.1267	0.0001	0.0006	1.34527	1.07476	0.866433	0.964326	0.736129	0.918064	1.56041	1.75586	1.55167	15	16	0.007	-0.011	-0.005
7008				AW917548	0.680601	0.78048	1.09231	1.09104	0.949008	0.75694	0.757294	0.993956	1.06532	0	0	0	0.823424	0.671907	1.00604	0.971039	1.14898	1.62772	2.00674	1.49345	1.92316	9	11	0.015	0.002	-0.012
7012				AA946368	1.01702	1.2351	1.0843	1.09637	1.63431	0.967273	1.52266	1.11	0.982978	0	0.0001	0.0162	0.981536	1.14504	0.952462	0.85436	0.887472	0.896727	1.07951	0.868654	0.852876	4	29	0.005	-0.005	0.004
7045				TC551639	1.23455	1.11997	0.987977	1.06195	1.07987	0.825722	1.08493	1.00562	0.805856	0.0017	0	0.0004	1.50654	0.994379	1.01693	0.786983	0.67657	0.776019	1.11496	0.894747	0.735141	5	7	0.003	-0.015	0.002
7063	444983	Apold1	apolipoprotein L domain containing 1	NM_001003403	1.69545	1.04337	0.967716	1.04077	1.25551	0.875372	1.11989	0.926702	0.815314	0.3319	0	0.1122	1.80936	1.19065	1.0512	0.931382	0.902063	0.937957	1.03228	0.822362	0.802035	2	2	0.001	-0.017	-0.004
7064				AI113137	1.43498	0.90163	1.13463	1.00197	0.998028	0.752052	0.964432	1.06268	1.3018	0.0048	0	0.0454	1.40313	0.789866	1.00343	0.721437	0.656348	0.880083	0.977248	1.06144	1.00261	15	28	0.007	-0.013	0.002
7074				AI045430	1.14323	1.00652	0.993478	1.03474	1.57711	0.940039	1.20151	0.974958	0.887726	0.0742	0.0028	0.1333	1.10887	1.0731	0.958459	0.984764	0.95183	1.02357	1.09376	0.895377	0.844536	4	18	0.009	-0.008	0.002
7076	259233	Gpx6	glutathione peroxidase 6	NM_147165	1.1734	0.989859	1.0024	1.06605	1.52542	0.937374	1.48204	1.09132	0.872179	0.0118	0.002	0.2275	1.06225	1.04901	0.945972	0.95883	0.954968	0.997603	1.12745	0.884541	0.870258	4	18	0.009	-0.005	0.002
7081	25511	Pemt	phosphatidylethanolamine N-methyltransferase	NM_013003	0.624535	1.04609	1.10741	0.998727	0.914305	1.02988	0.820893	1.00541	0.923676	0.036	0.0001	0.0186	0.924711	1.00127	1.01531	0.998167	1.17316	1.07643	0.878406	0.935365	1.05428	12	8	0.008	0.001	-0.005
7083	404788	Olr796	olfactory receptor 796	NM_001000600	1.11834	0.965968	0.990716	1.11158	1.5206	0.908931	1.17816	1.02239	0.920017	0.0306	0.0029	0.1039	1.11183	1.01706	0.96873	0.957892	0.984465	1.00928	1.09025	0.880562	0.841627	4	18	0.009	-0.005	0.001
7086				A_44	1.1755	1.00443	0.988681	1.031	1.61062	0.962448	1.20458	0.991741	0.914137	0.0679	0.0077	0.153	1.10138	1.04576	0.952875	1.03185	0.955275	0.995571	1.12222	0.929082	0.881513	4	18	0	0.002	-0.031
7087				TC566004	1.1204	0.975508	0.993337	1.09706	1.54229	0.91936	1.15617	1.00666	0.93586	0.1164	0.006	0.1012	1.15411	1.0234	0.957335	0.990918	0.990599	1.10599	1.09318	0.895905	0.847969	4	26	0.009	-0.006	-0.002
7091				XM_215265	1.32461	1.13052	1.00478	1.15183	1.01864	0.968991	0.825432	1.12969	1.07039	0.3521	0.0026	0.4711	1.74802	0.952254	0.995219	0.814313	0.826118	0.952969	0.972476	1.01448	0.917836	2	2	0.009	-0.014	-0.002
7099	171078	Mlxipl	MLX interacting protein-like	NM_133552	0.610883	1.1614	1.15905	1.32906	1.04162	1.00539	0.771512	0.912912	0.781374	0.1159	0	0.1689	0.461594	0.994611	1.14157	1.04714	0.967493	1.03098	0.929343	1.0728	0.593921	12	10	0.011	0.004	-0.006
7101	293502	Kif22	kinesin family member 22	NM_001009645	1.25325	1.61272	1.40399	0.955053	1.19083	0.827819	1.00646	0.851384	1.04059	0.5515	0	0.0014	1.89494	1.97029	1.05025	0.979914	0.8375	0.905245	0.993543	0.840422	0.760092	6	7	0.006	-0.018	-0.003
7102	25577	Ywhaq	tyrosine 3-monooxygenase/tryptophan 5-monooxygenase activation protein, theta polypeptide	NM_013053	1.04732	1.02291	1.16257	1.2289	1.0644	0.745291	0.697608	0.974884	1.14779	0.4985	0.0034	0.0004	1.62611	0.946824	1.2482	0.845728	0.719217	0.977089	1.22008	0.945	0.97695	9	28	0.008	-0.01	-0.007
7106	299706	Nup37	nucleoporin 37	XM_216872	1.34279	1.05969	1.27474	1.16861	0.955477	0.874961	0.897807	1.04452	1.25625	0.0195	0	0.0819	1.5284	1.08187	1.13399	0.824649	0.777806	0.862238	0.955418	0.882733	0.939851	6	2	0.005	-0.013	0
7109	29464	Slc6a6	solute carrier family 6 (neurotransmitter transporter, taurine), member 6	NM_017206	1.28539	1.10512	1.11505	1.40592	1.24453	1.07869	0.740087	0.76747	0.662745	0.2179	0	0.005	1.44982	0.808158	0.864812	0.857513	0.875563	1.05636	1.12354	0.943636	0.660754	21	26	0.008	-0.013	-0.001
7114	291558	RGD1562699	RGD1562699	XM_238022	1.44168	1.27241	1.34973	1.0087	1.16828	0.939219	1.57815	1.1577	0.970429	0	0	0.004	1.4546	1.01867	0.847932	0.686693	0.688379	0.697451	0.991304	0.589419	0.559097	7	7	-0.001	-0.012	0.014
7121				AW920949	1.17696	0.926788	0.989311	1.1224	1.02516	1.08217	1.17454	1.35	1.24194	0	0.0001	0.221	0.911188	0.692485	0.854946	0.667139	0.719197	0.68803	0.647942	1.01069	1.04068	11	14	0.006	-0.002	0.016
7123	25757	Cpt1a	carnitine palmitoyltransferase 1a, liver	NM_031559	0.977555	1.53659	0.833494	0.997155	0.538472	1.00284	0.988874	2.00321	0.969133	0.4989	0	0	1.32618	1.02173	1.31073	0.563051	0.805546	1.17239	1.36267	0.681076	1.10262	17	28	0.006	-0.008	0.001
7134	361970	Trim2	tripartite motif-containing 2	XM_001065860	1.44054	1.00084	0.952685	1.07029	0.999163	0.817423	0.801341	0.742046	0.652089	0.0192	0	0.003	1.57589	0.923908	1.19286	1.05362	1.00385	1.23061	1.13273	0.709532	0.566642	2	26	0.004	-0.014	-0.012
7153	314148	Clec14a	C-type lectin domain family 14, member a	NM_001014077	1.40587	1.10851	1.0478	0.986624	1.08646	0.727558	1.01338	0.98139	1.03946	0.0027	0	0.0055	1.54071	0.845602	1.10151	0.748525	0.61675	0.778069	1.0902	0.816918	0.817552	2	28	0.003	-0.014	0.003
7158				TC526841	1.51517	1.15143	1.04227	0.957725	1.22125	0.921004	1.08591	1.09251	0.748479	0.0003	0	0.0483	1.57487	0.870139	1.05515	0.673281	0.681409	0.745371	1.11141	0.836706	0.712279	2	7	0.001	-0.016	0.006
7160				XM_001074222	1.17293	0.998163	0.975062	1.05623	1.51123	0.915748	1.23175	0.968048	0.870191	0.1069	0.0009	0.1808	1.10386	1.05661	0.960085	1.00184	0.962046	1.00215	1.11463	0.891547	0.86555	4	18	0.008	-0.006	0
7161	303563	Nags	N-acetylglutamate synthase	XM_220939	0.815507	0.724304	0.914757	1.18158	0.86658	1.09334	0.79009	1.05182	1.19166	0.3825	0	0.1286	0.652526	0.652223	0.948176	1.07315	1.2663	1.22154	0.932775	1.21245	1.12011	1	8	0.014	0.003	-0.007
7164	499772	Ier5l	immediate early response 5-like	NM_001025041	1.58178	1.01395	0.899882	0.827701	1.02692	0.73215	0.811921	0.79864	1.50812	0.4518	0	0.2658	1.85955	1.1365	0.991841	0.789756	0.741035	0.783871	1.06701	1.00816	1.08839	6	2	0.002	-0.02	-0.005
7166	25157	Plagl1	pleiomorphic adenoma gene-like 1	NM_012760	1.16776	0.98972	0.996978	1.02323	1.52396	0.936425	1.1737	0.978045	0.901145	0.1234	0.0015	0.0723	1.1559	1.07202	0.947885	1.00302	0.941659	1.01083	1.11368	0.905084	0.875687	4	18	0.009	-0.006	-0.001
7171	307855	Fa2h	fatty acid 2-hydroxylase	XM_001077628	1.16817	1.00294	0.98323	1.05086	1.50668	0.934954	1.24833	0.986258	0.875829	0.0417	0.0008	0.1734	1.1034	1.03579	0.943183	0.997059	0.958475	1.02052	1.09155	0.862405	0.853708	4	18	0.008	-0.005	0.002
7174	362971	Mpped1	metallophosphoesterase domain containing 1	TC539827	1.20967	0.997336	1.01883	1.11703	1.55823	0.950636	1.19182	1.00129	0.920086	0.0365	0.0022	0.1468	1.13836	1.07748	0.968127	0.989224	0.955894	0.998708	1.14583	0.906734	0.863347	4	18	0.009	-0.006	-0.002
7175	300696	Ttc12	tetratricopeptide repeat domain 12	NM_001004246	1.52015	0.989176	1.12275	1.06225	1.2468	0.846554	0.968114	1.15846	1.01082	0.0218	0	0.0071	1.9067	1.04118	1.10472	0.852533	0.715239	0.877032	0.936101	0.855051	0.885409	15	2	0.006	-0.019	0.003
7177				BI290606	1.14167	0.994887	1.00511	1.05192	1.52011	0.891137	1.16456	1.03512	0.875859	0.0795	0.0077	0.015	1.08573	1.03559	0.966815	0.986891	0.89543	0.960952	1.15858	0.93348	0.931064	4	18	0.008	-0.004	0.001
7180	498690	Ctla2a	cytotoxic T lymphocyte-associated protein 2 alpha	XM_573975	1.17538	0.906702	1.16866	1.30707	0.991565	0.825364	0.648909	1.00668	1.15028	0.4786	0	0.0098	1.81271	0.818517	1.23332	0.842538	0.756749	0.993318	0.988331	1.01401	1.18316	9	28	0.01	-0.017	-0.006
7192				AA875523	1.43729	1.55454	1.02989	0.970107	1.40306	0.676863	1.19122	0.743617	0.57647	0.0356	0	0.0472	1.38896	1.29652	1.03981	0.955356	0.758202	0.757887	1.29081	0.639783	0.533555	5	7	-0.009	-0.011	0
7193	313481	Zcchc11	zinc finger, CCHC domain containing 11	XM_233345	1.35803	1.10059	1.18196	1.15364	1.25	0.91165	1.222	0.984398	1.0156	0	0	0.0142	1.54787	0.873754	1.07651	0.709655	0.694477	0.818906	0.94287	0.781074	0.875285	5	2	0.003	-0.013	0.009
7197				TC561947	4.65945	1.35436	1.09894	1.8154	2.26086	0.923533	0.526743	0.507063	0.490148	0.2521	0	0	4.0582	1.07279	0.847091	1.28425	0.846487	0.927213	0.808885	1.27931	0.512913	2	2	-0.009	-0.027	-0.005
7198	360572	Rpl23a	ribosomal protein L23a	XM_001060002	1.0281	1.07646	1.03667	0.98474	1.02055	0.817145	0.958598	1.04617	1.11371	0.0005	0	0.0003	1.27996	1.13192	1.01526	0.684127	0.664368	0.731822	0.897174	0.870145	0.981039	6	7	0.005	-0.01	0.004
7199				AA964693	1.35597	1.57756	1.00656	0.874659	1.41715	0.775005	1.3338	0.785403	0.619769	0.0578	0	0.1091	1.23691	1.41646	1.01361	0.993444	0.838605	0.811684	1.29203	0.722049	0.569926	5	29	-0.007	-0.008	0
7209	24894	Cyp2a1	cytochrome P450 IIA1 (hepatic steroid hydroxylase IIA1) gene	NM_012692	0.971015	0.680014	1.19804	1.83723	1.10933	2.02645	1.02898	2.701	3.00318	0	0	0.0166	0.764868	0.444066	0.625065	0.547493	0.735827	0.777293	0.77015	2.0823	2.26214	1	14	0.026	-0.002	0.022
7226	315958	Stag1	stromal antigen 1	XM_001067112	1.6699	1.00906	0.987515	0.899936	0.990944	0.620477	0.79175	0.769648	0.811909	0	0	0	1.61593	1.09728	1.34114	1.30786	1.10001	1.38984	1.52988	0.839438	0.821365	2	26	0	-0.012	-0.022
7231	29588	Pou3f2	POU class 3 homeobox 2	XM_345510	1.1825	0.995402	0.955578	1.08979	1.24754	0.908457	1.58087	1.17294	0.854853	0.018	0.0075	0.3759	1.04486	1.0046	0.902251	0.953415	0.981879	1.04646	1.06126	0.854881	0.834764	4	18	0.007	0.003	0.009
7236	363498	Bex2	brain expressed X-linked 2	XM_001053773	19.7577	0.962066	0.908334	0.999171	1.36538	0.999839	1.2998	1.17488	1.00084	0.8842	0	0	47.7599	1.06217	0.878972	0.889879	0.884808	0.94967	1.17239	0.906178	1.00016	2	2	-0.013	-0.047	-0.006
7244	25313	Egf	epidermal growth factor	NM_012842	0.779408	0.847055	0.86571	1.20895	1.26554	1.16622	1.27852	1.32204	1.13276	0.0006	0	0.8245	0.63545	0.68784	0.864978	1.03977	0.960229	1.06066	1.22058	0.94156	0.823499	8	25	0.012	0.005	0.002
7248	113894	Sqstm1	sequestosome 1	NM_175843	0.315675	0.8781	0.849504	0.892658	0.597182	1.03601	1.04059	1.22642	1.43622	0.1126	0	0.0394	0.336123	0.739704	0.959687	1.00008	1.26869	1.22082	0.99992	1.23181	1.44484	1	1	0.015	0.01	-0.003
7251				ENSRNOT00000040365	0.811355	0.984461	1.03584	1.40495	1.57737	0.843369	0.949648	1.11806	1.00149	0.2416	0.0726	0.0003	1.21865	0.841943	0.888895	0.998513	0.960221	1.22231	1.07446	1.00888	0.973345	3	30	0.008	-0.004	-0.001
7255				AA819758	1.18219	1.00539	0.986725	1.08302	1.50469	0.948231	1.24907	0.993922	0.889261	0.1135	0.0008	0.12	1.1139	1.08761	0.979009	0.994608	0.980448	1.04181	1.13984	0.935728	0.870475	4	18	0.008	-0.006	0
7256				BF290303	1.19123	1.01238	0.976383	1.03713	1.50205	0.905704	1.13216	0.944738	0.852796	0.2107	0.0003	0.0876	1.13955	1.05059	0.951916	0.990159	0.943866	1.00984	1.16071	0.893536	0.840906	4	18	0.008	-0.006	0
7262				XM_001079551	1.05436	1.02347	1.15099	1.13031	1.07497	0.93902	0.996874	1.23274	1.21287	0	0.0007	0.0013	1.12479	0.793652	0.909777	0.574175	0.551088	0.725568	1.00313	0.764631	0.985663	9	28	0.008	-0.01	0.01
7264	24536	Lepr	leptin receptor	NM_012596	1.06171	1.08268	1.00872	1.05928	1.14688	0.991279	1.30191	1.38295	1.39813	0	0	0	2.27382	0.970723	0.953278	0.808596	0.626163	0.784865	0.929676	0.771704	0.913452	11	2	0.007	-0.014	0.01
7281				TC519479	1.72818	1.06749	1.00453	1.01117	1.22434	0.900539	1.12731	0.918774	0.850054	0.4219	0	0.164	1.94995	1.06992	0.98511	0.975011	0.912318	0.995472	1.09308	0.860482	0.842863	2	2	0.006	-0.009	0.001
7284	29298	Cyp2c7	cytochrome P450, family 2, subfamily c, polypeptide 7	NM_017158	0.00587366	0.185519	1.00785	3.1069	2.49329	2.95025	2.06769	3.18768	2.51433	0	0	0	0.00507387	0.0970727	0.545369	0.672401	0.883182	0.992154	0.78709	1.52225	1.80273	8	1	0.024	0.002	0.031
7300	295051	Alg5	asparagine-linked glycosylation 5, dolichyl-phosphate beta-glucosyltransferase homolog (S. cerevisiae)	NM_001025407	0.619569	0.622282	1.00098	1.08121	0.741611	0.921307	0.737655	1.26247	1.64377	0.0271	0	0.1182	0.674571	0.652717	0.999021	1.1099	1.20664	1.27609	0.874133	1.27939	1.48139	1	1	0.021	0.006	-0.008
7302				XM_001067334	1.048	0.906818	0.90793	0.941282	1.15646	0.932213	2.05919	2.86138	4.3028	0	0	0	1.00685	0.963424	0.840911	0.926194	0.888162	0.993151	4.32233	7.07901	6.55661	14	11	0.017	-0.005	-0.004
7307		Akr1c2		NM_001013057	0.0222937	0.100056	0.592697	1.99076	2.08754	1.61615	0.5854	0.706945	0.702222	0	0	0	0.0213141	0.120164	0.704787	1.29306	1.86066	1.74774	2.60866	2.01199	2.32517	8	11	0.018	0.012	-0.012
7310	361181	RGD1563853	similar to cullin 4A	XM_341464	0.645109	0.732141	0.879367	1.06173	0.839766	1.00855	0.888629	1.25321	1.35034	0.4398	0	0.5939	0.726025	0.683026	0.90341	1.04555	0.99145	1.24037	1.04753	1.15797	1.13004	1	19	0.02	0.005	-0.005
7311				BF286911	1.38454	1.0609	0.973646	1.05136	1.23055	0.833938	1.00823	0.87392	0.69621	0.1003	0	0.0208	1.91514	1.23021	0.987733	1.03455	0.928871	0.991773	1.10298	0.834451	0.769924	5	2	0	-0.015	-0.009
7312	406166	Egfl8	EGF-like-domain, multiple 8	TC552370	1.42441	1.11987	0.996505	1.10722	1.1572	0.933343	1.0035	1.07738	0.949762	0.0046	0	0.026	1.57302	0.929665	1.03867	0.816207	0.819529	0.945005	1.04865	0.931678	0.863052	2	2	0.005	-0.014	0.001
7323		Kdm6b		XM_343919	1.29724	1.05189	0.998456	0.972707	1.03793	0.848062	1.00154	0.952183	0.979782	0.2277	0	0.0561	1.74608	1.06977	1.1336	0.780015	0.953353	0.918493	1.20752	0.941394	1.00584	2	2	0.004	-0.014	-0.004
7331				A_44	1.16717	1.00674	0.987243	1.05134	1.50991	0.945214	1.18048	0.981044	0.85294	0.1706	0.0019	0.234	1.09942	1.06433	0.953264	0.993265	0.985269	1.03374	1.12841	0.899551	0.874566	4	18	0	0.002	-0.031
7332				TC547347	1.18663	0.976159	0.996978	1.03654	1.50587	0.963719	1.20127	0.996317	0.876365	0.163	0.0049	0.1774	1.10049	1.08895	0.962045	1.00302	0.951372	1.0506	1.15523	0.924398	0.862767	4	18	0.007	-0.006	-0.001
7336	405169	Olr1158	olfactory receptor 1158	NM_001000872	1.15664	1.02895	0.970619	1.10776	1.59612	0.932584	1.17926	0.977938	0.867616	0.0552	0.0017	0.0827	1.11132	1.05893	0.940677	0.981994	0.939398	1.01801	1.12559	0.891616	0.863198	4	18	0.01	-0.008	0
7338	83837	Bambi	BMP and activin membrane-bound inhibitor, homolog (Xenopus laevis)	NM_139082	1.40848	1.07219	1.14269	0.930768	0.936615	0.606636	0.712254	0.811456	0.914776	0	0	0.0035	1.81595	0.835493	1.26989	1.16769	0.979184	1.05259	1.25135	0.977994	1.02082	2	2	0.006	-0.015	-0.015
7339	58959	Crhr1	corticotropin releasing hormone receptor 1	NM_030999	1.14327	0.989244	0.999275	1.00498	1.53816	0.925335	1.19279	0.965393	0.87079	0.1134	0.0017	0.2886	1.10038	1.02535	0.951635	1.00009	1.00125	0.999914	1.09632	0.858283	0.851319	4	18	0.01	-0.007	0.001
7340				TC549831	1.18223	0.992896	0.975049	1.12335	1.53767	0.925085	1.20653	1.02574	0.888405	0.0385	0.0002	0.0826	1.20254	1.0071	0.981904	0.978939	0.958802	1.01412	1.12294	0.885638	0.826983	4	26	0.008	-0.006	0
7353	116673	Sdc3	syndecan 3	TC536649	1.29801	1.18071	0.974867	1.1196	1.09998	0.83788	0.925267	0.90306	1.0845	0.6249	0	0.0243	1.73591	1.05931	1.02513	0.8954	0.801844	0.965208	1.03762	0.894419	0.909436	6	2	0.004	-0.014	-0.003
7359	113906	Hspb8	heat shock protein B8	NM_053612	0.514701	0.850731	1.0265	1.18197	0.843895	0.998217	0.885728	1.15873	1.37985	0.4915	0	0.2904	0.417827	0.802166	1.06562	0.934196	0.964445	1.22798	1.00178	1.07467	1.11743	1	1	0.018	-0.001	-0.005
7375	171084	Nat8b	N-acetyltransferase 8B	NM_133558	1.198	1.27712	0.990086	1.04595	0.888982	1.4232	1.43879	1.21575	0.835324	0	0	0.051	1.14047	1.00991	1.06305	0.748811	0.722673	0.815617	0.922191	0.629523	0.586063	18	29	0.001	-0.007	0.009
7379	171047	RGD620382	Nucleoside 2-deoxyribosyltransferase domain containing protein RGD620382	NM_133525	1.12078	1.5423	1.28579	1.07669	0.958648	0.94114	0.914673	1.15862	0.912499	0.6382	0	0.9745	1.02849	1.63464	1.23414	0.971514	0.963428	0.954471	0.934296	1.0879	0.951558	29	29	0.005	-0.006	-0.003
7383	24600	Nos3	nitric oxide synthase 3, endothelial cell	NM_021838	1.55248	1.12975	1.03633	1.00563	1.04161	0.994368	0.979615	0.883644	0.96881	0.4992	0	0.4693	1.76417	1.1048	1.09443	0.904644	0.914937	0.934106	1.033	0.905507	0.843265	2	2	0.003	-0.018	-0.002
7385	85333	Slc25a4	solute carrier family 25 (mitochondrial carrier; adenine nucleotide translocator), member 4	NM_053515	4.43207	1.41958	0.995427	1.02536	1.07769	0.804903	0.929261	0.830679	1.32559	0.0531	0	0	12.0515	1.70515	1.00457	0.861979	0.812277	0.907296	1.05203	0.889636	0.988294	2	2	-0.006	-0.037	-0.001
7405				XM_001078640	1.38259	1.01193	0.992706	1.09037	1.07665	0.98558	1.00729	1.09405	1.35771	0.0033	0	0.0116	1.6719	0.909399	0.939846	0.86848	0.763624	0.961986	1.09096	0.960965	0.878001	15	2	0.007	-0.014	0.002
7410	300253	Eif4b	eukaryotic translation initiation factor 4B	NM_001008324	0.972125	1.11682	0.962524	1.14655	1.06857	1.05193	1.02098	1.22145	0.941977	0.005	0.0365	0.0052	1.25693	1.05512	0.979016	0.708352	0.608246	0.907203	1.15558	0.833278	0.854618	17	28	0.012	-0.007	0.007
7413				XM_228088	1.1522	0.999436	0.989125	1.0794	1.51701	0.822344	1.23464	1.05947	0.886265	0.009	0.013	0.0028	1.11002	1.09016	0.907812	0.946847	0.849067	1.05721	1.00056	0.863673	0.825913	4	18	0.009	-0.006	0
7414	25236	Gpc3	glypican 3	NM_012774	2.01033	1.00956	0.985049	1.02144	1.34667	0.930445	1.0555	0.966463	0.92583	0.243	0	0.0087	3.4244	1.35785	1.22418	0.894799	0.863706	0.975778	1.15903	0.990437	0.982804	2	2	0.007	-0.013	0.003
7416				XM_345097	1.00417	0.90816	0.998299	1.2293	1.5911	0.836607	1.03078	1.00985	0.982857	0.2077	0.6856	0.0055	1.30092	1.0017	0.959465	0.881378	0.798612	1.17839	1.03973	0.873407	0.890177	3	26	0.009	-0.007	-0.002
7418				BF547203	1.18192	0.993029	0.99005	1.04901	1.54864	0.928459	1.18133	1.00697	0.88617	0.0552	0.0089	0.1811	1.0751	1.08755	0.94178	0.958706	0.956152	1.01417	1.0872	0.899089	0.855936	4	18	0.009	-0.004	0
7424				AI111694	1.17159	1.01299	0.998225	1.01564	1.52575	0.91933	1.22575	0.999551	0.86971	0.0449	0.0051	0.243	1.06911	1.0648	0.945905	0.966218	0.947078	1.00045	1.09264	0.855886	0.846817	4	18	0.009	-0.007	0.003
7458				XM_344812	0.685337	0.767589	0.898318	1.14534	1.00269	1.06408	1.07358	1.39396	1.77174	0.0924	0	0.9722	0.594739	0.756076	0.946369	0.997311	0.875579	1.0946	0.899566	1.10089	1.4634	1	1	0.022	0.004	0.003
7468	64316	Srpx	sushi-repeat-containing protein, X-linked	NM_022524	3.41837	0.969791	1.04693	1.28365	1.22088	0.993626	0.883667	0.950198	1.11614	0.0004	0	0.0303	3.03956	1.00637	1.06931	0.771011	0.810437	0.824942	0.903471	0.904354	1.03826	2	2	0.001	-0.03	0.005
7469	64564	Bbox1	butyrobetaine (gamma), 2-oxoglutarate dioxygenase (gamma-butyrobetaine hydroxylase) 1	NM_022629	0.789381	0.978324	1.24234	1.49327	1.11372	1.29114	0.952191	1.4011	1.04848	0.0003	0	0.7516	0.652221	0.766379	1.09502	0.994176	1.00582	1.16315	0.91425	0.983056	0.700576	12	25	0.012	0.002	0
7470	83462	Dynlt1	dynein light chain Tctex-type 1	NM_031318	1.50544	1.38971	1.35159	1.11409	0.998005	0.826198	0.934275	0.889044	1.42632	0.0092	0	0.0653	1.94742	1.39857	1.16103	0.899255	0.698656	0.760178	0.833392	0.850092	1.00199	6	2	0.002	-0.019	0.002
7477	303902	Dirc2	disrupted in renal carcinoma 2 (human)	NM_001012017	0.708261	0.789106	0.894752	1.25906	1.00495	1.25319	1.04489	1.5053	1.39858	0.0099	0	0.2383	0.82073	0.723411	0.848773	0.873308	0.980249	1.13143	0.995047	1.05819	1.124	1	19	0.02	0.001	0.005
7481	58920	Gpc1	glypican 1	NM_030828	1.06282	0.924308	0.845147	1.03956	1.07984	0.688465	1.01068	1.02588	1.75558	0.2369	0.0189	0.0011	1.32154	0.855017	0.889045	0.874032	0.77004	1.0583	1.00002	0.999981	0.843244	23	28	0.01	-0.013	0.001
7489	360719	Hgd	homogentisate 1, 2-dioxygenase	NM_001012145	1.368	1.06704	1.20734	1.18988	1.20799	1.12748	1.00751	1.02608	0.947454	0	0	0.1476	1.22163	0.817323	0.992486	0.900943	0.814174	0.939752	0.973319	0.804572	0.664243	21	26	0.003	-0.007	0.003
7493	24329	Egfr	epidermal growth factor receptor	NM_031507	0.569916	0.566977	0.796677	1.20914	0.963186	0.936387	0.67673	1.1188	0.967434	0	0	0.0309	0.623667	0.689322	1.19267	1.44428	1.76716	1.79015	1.40655	1.26634	1.03257	1	8	0.018	0.01	-0.02
7500				XM_228533	1.54752	1.24191	1.00704	1.16554	1.40485	0.852382	1.01874	0.933445	0.849038	0.1025	0	0.0023	1.75673	1.54388	0.992955	0.800704	0.678219	0.92691	1.137	0.784892	0.840059	5	7	0.003	-0.011	0.001
7501	24832	Thy1	Thy-1 cell surface antigen	NM_012673	1.17325	1.01356	0.974236	1.05039	1.59368	0.935641	1.21047	0.989651	0.868689	0.0585	0.0015	0.1545	1.10029	1.04797	0.939335	0.978137	0.961492	1.01035	1.13029	0.888708	0.870858	4	18	0.01	-0.006	0
7502				A_44	1.16	0.98902	0.992333	1.08138	1.51153	0.951914	1.19175	0.993367	0.887934	0.0667	0.0062	0.2196	1.09209	1.06333	0.918145	1.00787	0.958633	1.00663	1.11257	0.912295	0.887885	4	18	0	0.002	-0.031
7508				TC543980	1.16501	0.997022	0.980253	1.02699	1.53189	0.947137	1.26075	1.01873	0.893385	0.0639	0.0026	0.3542	1.09268	1.04398	0.957244	1.0005	0.994228	0.999497	1.12079	0.882141	0.855037	4	18	0.009	-0.006	0.001
7512	24296	Cyp1a1	cytochrome P450, family 1, subfamily a, polypeptide 1	NM_012540	2.14742	1.72068	1.11643	1.11879	1.37858	0.853587	1.10395	0.879425	0.775514	0.0136	0	0.0487	0.981064	1.65805	1.16404	0.969998	0.867731	0.927238	1.01894	0.793125	0.770762	2	29	0.006	-0.016	0.004
7517	290959	Slc35d2	solute carrier family 35, member D2	XM_214408	0.526857	1.08468	1.01651	0.896376	0.801268	0.747286	0.999895	0.960256	1.03818	0.001	0	0.0147	0.692863	1.16405	1.05923	0.973126	1.00011	1.3635	1.46283	0.832788	1.04165	22	25	0.012	0.001	-0.011
7518	25216	Sdc1	syndecan 1	NM_013026	1.06284	0.566407	0.718481	0.930162	1.021	0.978996	1.43316	1.58558	1.67747	0	0	0.0001	1.2805	0.412826	0.500911	0.491099	0.51628	0.686662	1.11763	1.28676	1.53808	11	14	0.012	-0.006	0.018
7534	288564	Pop7	processing of precursor 7, ribonuclease P/MRP subunit (S. cerevisiae)	XM_213733	1.74263	1.10659	1.00558	1.0347	0.982187	0.849665	1.0486	0.984879	1.17308	0.0892	0	0.3505	1.80789	1.20304	1.00783	0.941923	0.771561	0.898689	0.994422	0.86157	0.948736	2	2	0.001	-0.012	0
7535	300948	Rnf7	ring finger protein 7	XM_217235	1.08554	1.01133	1.04311	1.05947	1.12847	0.810416	1.00053	0.945599	0.852743	0.0026	0.0002	0.0058	1.31882	1.01008	0.999474	0.744421	0.635737	0.808951	1.00946	0.710368	0.725637	3	7	0.005	-0.012	0.003
7557				BI276555	1.17861	1.41357	1.01256	0.991205	0.967682	0.769522	1.0088	0.846522	0.64786	0.188	0	0.0138	1.13889	1.2895	1.28387	0.970196	0.849704	1.02596	1.34948	0.775875	0.628455	29	29	0	-0.009	-0.01
7573				XM_230015	1.36343	1.45469	1.47582	1.12926	0.992855	0.91567	1.00715	0.991506	1.12017	0.0193	0	0.0608	1.60835	1.59214	1.49031	0.913048	0.878718	0.934186	0.781956	0.755518	0.912438	29	29	0.001	-0.012	0
7575	24533	Ldha	lactate dehydrogenase A	NM_017025	0.458524	0.483007	0.726567	0.980355	0.540298	1.10525	0.462615	1.50354	1.43045	0	0	0.0002	0.791292	0.554502	1.01964	1.34732	1.68337	1.93223	0.941076	1.27217	1.14429	1	19	0.022	0.006	-0.017
7580				BC085710	1.40929	1.01027	0.909128	1.0474	1.21052	0.812018	1.16224	1.01687	1.56893	0.0228	0.0098	0.1577	1.32593	0.990996	0.883218	0.840059	0.829054	0.969034	1.009	0.959213	0.809998	15	2	0.007	-0.012	0.005
7589	362587	Macf1	microtubule-actin crosslinking factor 1	XM_342906	1.41975	1.03809	1.01149	1.08688	1.15731	0.888815	0.994752	0.946687	1.1625	0.0014	0	0.017	1.59064	1.00525	0.939932	0.815473	0.717221	0.819562	1.04845	0.857547	0.790214	15	2	0.003	-0.015	0.001
7591	445583	Reg4	regenerating islet-derived family, member 4	NM_001004096	1.18609	1.00433	0.846194	0.819959	1.11602	0.7373	0.927427	0.800717	0.709578	0	0	0.0092	1.51841	1.06951	0.995669	1.11975	1.10879	1.3354	1.01367	0.878635	0.750881	5	26	0.008	-0.008	-0.004
7592				A_44	0.783338	0.67542	0.937281	1.75395	1.47805	1.22881	0.974058	1.38093	1.84784	0.005	0.0003	0.2111	0.951774	0.782005	0.709227	1.08783	0.752526	1.31809	0.876863	1.04354	1.02594	1	19	0	0.002	-0.031
7596	29711	Bckdhb	branched chain keto acid dehydrogenase E1, beta polypeptide	BM385109	1.5318	1.4481	1.04907	0.97778	1.37217	0.793966	1.2191	0.866914	0.62036	0.0023	0	0.0763	1.38217	1.23916	1.02222	0.93907	0.782834	0.847681	1.17079	0.685531	0.558157	5	7	-0.001	-0.013	-0.002
7604	64680	Crhr2	corticotropin releasing hormone receptor 2	NM_022714	0.973188	0.986025	0.873112	1.28398	1.21973	0.715251	0.806968	1.24202	1.24092	0.7909	0.1921	0.002	1.60504	0.746343	1.04062	1.01103	0.690021	1.32011	1.21683	0.988975	0.898463	9	30	0.011	-0.011	-0.004
7607				XR_008631	0.474221	0.694052	1.10133	1.44384	0.965793	0.87004	0.701372	1.53805	2.01188	0.5095	0.0008	0.1574	0.85983	0.653008	1.07227	0.796681	0.650115	1.23583	1.17133	1.03421	1.22689	1	24	0.024	-0.005	0
7610	83799	Dpp7	dipeptidylpeptidase 7	NM_031973	1.30818	0.86792	1.04292	1.14713	0.808161	1.00279	0.732023	1.06835	1.71832	0.4852	0	0.3486	1.64946	0.82297	0.997205	0.847908	0.826655	0.925739	0.828345	1.13922	1.30719	14	2	0.013	-0.016	-0.002
7615	29441	Por	P450 (cytochrome) oxidoreductase	NM_031576	0.758067	1.02036	0.938186	1.02422	0.734182	0.775647	1.2103	1.56761	2.26965	0.1364	0	0.0106	0.668373	0.812191	1.00892	1.03914	0.942141	1.10185	0.769708	0.991078	1.61519	14	1	0.016	0.001	0.002
7619	408236	Mug2	murinoglobulin 2	NM_001002826	0.205506	0.236558	0.555999	1.04832	0.539355	0.951681	0.659897	1.69966	2.20484	0.0008	0	0.0141	0.190051	0.227824	0.642156	1.28264	1.86125	1.87791	1.27114	2.04431	2.07705	1	1	0.034	0.026	-0.012
7620	304343	Cops6	COP9 constitutive photomorphogenic homolog subunit 6 (Arabidopsis)	XM_222002	0.603481	0.685468	1.022	1.19644	0.753475	1.06573	0.709554	1.24456	1.36174	0.5576	0	0.1585	0.736893	0.633126	0.978001	0.899505	1.03549	1.21479	0.890091	1.19467	1.19494	1	1	0.019	0.001	-0.005
7631	116666	Lman1	lectin, mannose-binding, 1	NM_053886	0.750242	0.947871	1.11952	1.012	0.867738	1.01978	1.08942	1.38916	1.60145	0.0433	0.0062	0.2596	0.966177	0.771442	1.135	0.781407	0.897939	0.997673	0.910216	1.04565	1.00233	1	24	0.012	-0.003	0.003
7633	24533	Ldha	lactate dehydrogenase A	NM_017025	0.467165	0.493179	0.735756	0.981546	0.509947	1.06074	0.471227	1.52604	1.45299	0	0	0.0001	0.780088	0.552028	1.01845	1.32453	1.67976	1.96761	0.97188	1.27357	1.15556	1	19	0.022	0.006	-0.017
7638	24861	Ugt1a1	UDP glucuronosyltransferase 1 family, polypeptide A1	NM_012683	0.98955	0.822836	0.868257	1.31138	0.91782	0.939676	0.806572	1.32291	1.41507	0.9156	0.0002	0.1566	0.848548	0.661552	0.941933	1.19677	1.14198	1.32705	1.01045	1.06868	1.16479	14	19	0.017	0	-0.007
7660	24516	Jun	Jun oncogene	NM_021835	0.863384	0.834946	0.604012	0.730723	0.714683	0.67871	1.30605	0.982768	1.81203	0	0	0.8622	1.11174	1.44445	0.881131	1.01723	0.856238	1.19318	1.58476	2.08983	2.98013	23	14	0.011	-0.005	-0.008
7661	54264	Mafb	v-maf musculoaponeurotic fibrosarcoma oncogene homolog B (avian)	NM_019316	0.848969	0.83911	0.913371	1.24417	1.21288	1.18811	1.09559	1.71567	1.56488	0	0	0.1061	0.96589	0.628131	0.679243	0.814532	0.843766	0.913175	1.03411	1.41233	1.35892	1	11	0.01	-0.009	0.01
7662	378461	Terc	telomerase RNA component	NR_001567	2.40861	1.41746	1.06532	0.967145	1.39045	0.787755	0.966841	0.866773	0.665823	0.3398	0	0	1.58311	1.53348	1.53701	1.00928	0.98004	0.99072	1.33592	0.792552	0.813401	2	29	-0.005	-0.015	-0.011
7672				BC089211	1.16293	1.00006	0.995848	1.06658	1.53036	0.95687	1.1802	0.99994	0.878556	0.074	0.001	0.1268	1.10437	1.08269	0.942126	0.986531	0.968007	1.03217	1.15282	0.884574	0.856897	4	18	0.007	-0.006	0
7675	25661	Fn1	fibronectin 1	NM_019143	0.541061	0.730457	0.85334	1.13077	0.92478	0.833125	0.651334	1.18815	1.28447	0.0235	0.0002	0.4272	0.827146	0.716596	1.03047	1.03238	0.969525	1.3459	1.05759	1.15406	1.24663	1	19	0.017	0	-0.008
7677	361256	Svil	supervillin	XM_341540	1.29431	1.04436	1.09731	1.04461	1.01156	0.760029	0.495558	0.742557	0.803993	0.0381	0	0.0001	1.81467	0.988439	1.10701	0.828213	0.716956	0.827502	1.01379	1.03377	0.887641	21	2	0.009	-0.015	-0.004
7678				BE117306	1.18636	0.98409	1.00351	1.06058	1.64437	0.956787	1.20596	0.988167	0.891101	0.1216	0.0061	0.1685	1.12131	1.09289	0.970872	0.99649	0.961207	1.0359	1.15529	0.864251	0.872043	4	18	0.009	-0.007	0.002
7679	367860	RGD1565579	similar to tubulin, alpha 1	XM_346330	1.45184	1.27313	1.23167	1.10695	1.10161	0.751675	0.786601	0.868207	1.36835	0.8041	0	0.0002	2.48526	1.40154	1.02466	0.92604	0.743669	0.892785	0.97534	0.972308	0.833348	6	2	0.004	-0.021	-0.005
7681				BQ780001	1.1375	0.978472	1.00256	1.04732	1.54384	0.969603	1.2025	0.987591	0.890867	0.0946	0.0052	0.1984	1.08385	1.07296	0.977528	0.997441	0.962257	1.01681	1.1314	0.891053	0.85916	4	18	0.01	-0.004	0.001
7689	498143	RGD1565131	similar to ribosomal protein L15	XM_344285	1.08815	1.06304	1.06232	0.998985	1.00101	0.796677	0.84909	1.02194	1.05682	0.0265	0	0.0002	1.61044	1.11424	1.06096	0.71574	0.701456	0.752508	0.891952	0.793231	0.867253	6	2	0.005	-0.013	0.002
7692	288564	Pop7	processing of precursor 7, ribonuclease P/MRP subunit (S. cerevisiae)	XM_213733	1.74004	1.06244	0.992677	1.04007	0.999029	0.853448	1.01991	0.973256	1.11761	0.2053	0	0.4421	1.79607	1.17282	1.00097	0.944297	0.802346	0.903998	1.00587	0.875193	0.947701	2	2	0.001	-0.012	0
7694				AI716248	1.35795	1.14367	1.0463	1.24731	1.70708	0.948993	1.60541	1.11857	0.953699	0	0	0.0028	1.15316	0.92512	0.869816	0.846738	0.860383	0.888533	1.13475	0.846978	0.819971	4	28	0.003	-0.005	0.011
7695	310667	Lass2	LAG1 homolog, ceramide synthase 2	NM_001033700	0.400766	0.485301	0.94692	1.415	0.821711	1.07876	0.623503	1.46573	2.01516	0.7661	0	0.0739	0.440848	0.454766	0.829106	1.05308	1.21329	1.61341	0.875573	1.13922	1.0736	1	19	0.026	0.009	-0.007
7698				XM_235065	1.01974	0.933114	1.02223	1.44415	1.21265	1.9485	1.27585	1.52525	0.960801	0	0.0006	0.0316	1.25823	0.89906	0.871971	0.862813	0.870554	1.0554	0.980256	0.639633	0.629232	19	26	0.012	-0.005	0.013
7699				BI278309	2.26261	1.51494	1.13724	1.17293	1.74004	0.797674	1.33922	0.82759	0.413449	0	0	0.0036	2.03939	0.979773	1.02023	0.877008	0.747221	0.725452	1.23722	0.724475	0.450592	5	7	-0.012	-0.015	0.005
7706				TC530801	1.57561	1.2381	1.01028	1.23566	1.20348	0.993491	0.936616	1.00651	0.783141	0.0002	0	0.0018	1.48323	1.15818	0.990649	0.820247	0.781644	0.846346	1.10613	0.922252	0.701942	2	7	0	-0.012	0.001
7708	303612	Polg2	polymerase (DNA directed), gamma 2, accessory subunit	XM_221047	1.78803	0.99381	1.00879	1.11008	1.05354	1.04588	1.01481	1.04482	1.00619	0	0	0.0063	1.71333	0.734248	0.880068	0.525381	0.518386	0.635432	0.52708	0.751314	0.868223	2	2	0.004	-0.017	0.014
7709	171160	Hopx	HOP homeobox	NM_133621	1.21711	1.16748	0.964685	0.952559	1.12702	0.755675	1.02767	0.938205	1.96506	0.5844	0.0009	0.0742	1.2295	0.959975	0.925049	0.8365	0.759559	0.972326	1.29512	1.24257	1.37452	23	16	0.009	-0.012	0.001
7732	29252	Gzmm	granzyme M (lymphocyte met-ase 1)	XM_001076783	0.75221	0.903424	0.852085	1.07212	1.13863	0.906423	1.09303	1.19681	3.30444	0.9688	0	0.6303	0.808451	0.743622	0.841421	0.891647	0.992584	1.00742	1.19229	1.92017	2.30609	23	14	0.015	0	0.003
7734	306451	Odz3	odz, odd Oz/ten-m homolog 3 (Drosophila)	NM_057100	1.11812	0.936653	0.905233	0.988579	1.13464	0.863933	1.17623	1.12203	1.07725	0.9821	0	0.0042	1.19504	1.01886	0.981225	0.93361	0.873969	1.00585	1.60687	0.994153	0.875819	15	18	0.011	-0.003	-0.003
7745	171577	Epcam	epithelial cell adhesion molecule	NM_138541	0.885428	0.832181	0.956372	1.05839	0.986216	0.877534	0.844028	1.12374	1.21931	0.0001	0	0.0074	0.895295	0.934113	1.10909	1.01378	0.836673	1.14425	1.48891	1.82169	1.68023	1	11	0.016	-0.003	-0.008
7757				XM_001069448	1.13224	1.00253	0.950615	1.03587	1.58385	0.941572	1.3183	1.09124	0.861107	0.0298	0.0057	0.2037	1.11786	1.01987	0.91553	0.965612	0.931982	0.997466	1.10611	0.876748	0.854173	4	18	0.01	-0.003	0.002
7758	404981	Olr1551	olfactory receptor 1551	NM_001000727	1.13569	1.0029	0.997102	1.03595	1.55787	0.948355	1.18906	0.958132	0.883526	0.112	0.0086	0.127	1.09607	1.0808	0.951469	0.982931	0.92818	1.01326	1.12063	0.88616	0.881843	4	18	0.009	-0.008	-0.002
7763				XM_341294	0.747194	0.965605	1.14448	1.17877	1.00139	1.07998	0.896282	1.36943	1.51271	0.5369	0	0.6199	0.936147	0.990563	1.11996	0.916329	0.908213	0.998612	0.950232	1.30587	1.47815	1	14	0.014	-0.003	0.001
7769				AI060197	1.18527	1.06379	0.990832	1.05293	1.50308	0.917261	1.18139	0.964744	0.857925	0.0351	0.0002	0.1209	1.09418	1.08906	0.941867	0.994578	0.94216	1.00542	1.11938	0.866365	0.822028	4	18	0.009	-0.007	-0.002
7773	24536	Lepr	leptin receptor	NM_012596	1.02953	1.01071	0.997654	1.04616	1.12874	1.00235	1.30709	1.34206	1.44623	0	0	0	2.35457	0.91905	0.867031	0.729315	0.600303	0.753001	0.889545	0.773763	0.897465	11	2	0.007	-0.014	0.01
7781	25522	Prkcz	protein kinase C, zeta	NM_022507	0.804146	0.930267	0.977337	1.16018	1.17911	0.982786	1.18396	1.34562	1.53315	0.0018	0	0.3685	0.79181	0.858686	0.854181	0.899568	0.870285	1.01721	1.17471	1.09511	1.21057	23	11	0.011	-0.004	0.003
7791				BM986634	1.12896	0.99304	0.958154	1.08031	1.34299	0.981644	1.59339	1.25499	1.046	0	0.0001	0.0098	1.06226	1.00696	0.894738	0.931363	0.922566	0.987031	1.08504	0.872975	0.849304	4	18	0.007	-0.004	0
7800	24411	Grin2c	glutamate receptor, ionotropic, N-methyl D-aspartate 2C	NM_012575	1.00215	2.03236	2.4354	1.33024	1.30565	0.833349	1.00372	0.891571	0.823488	0.001	0	0.0426	0.997852	1.54649	1.98965	1.19044	0.784062	0.938736	0.972098	0.730773	0.754155	21	21	0.006	-0.012	-0.008
7803	314321	Fam164c	family with sequence similarity 164, member C	NM_001014079	1.12682	1.00364	0.951191	1.05071	1.2023	0.887415	1.58652	1.24328	0.855304	0.0455	0.0096	0.3849	1.02524	0.99636	0.95789	0.96299	0.969949	1.02267	1.09827	0.867517	0.853242	4	18	0.008	-0.003	0.005
7812	84493	Fmo3	flavin containing monooxygenase 3	NM_053433	0.24691	0.475294	0.65709	1.05911	0.94089	1.09857	0.826918	1.30906	1.23247	0.0421	0	0	0.0981336	0.403374	0.605251	0.906489	1.17957	1.07754	1.17824	1.31802	1.09457	1	8	0.025	0.029	-0.001
7815				TC542956	1.21135	1.08967	0.944023	1.02784	1.09344	0.744446	1.04467	1.01053	0.869826	0.1933	0	0.0002	1.62265	0.989471	0.855314	0.730571	0.701323	0.773314	1.23846	1.09803	0.872568	5	28	0.004	-0.015	0.002
7817	312275	Ephb6	Eph receptor B6	XM_231650	0.612114	0.512275	0.561988	1.01351	1.04887	1.01506	1.0521	1.20237	1.09608	0.0423	0	0.2255	0.57791	0.457584	0.513918	0.697346	0.97184	0.986488	1.0195	1.17488	1.22023	11	11	0.017	0.012	0.006
7819	24346	Es1	esterase 1	NM_017004	0.482593	1.27073	1.45359	1.24283	1.08121	0.808389	0.821125	0.858707	0.833197	0.5024	0	0.0154	0.363049	1.04221	1.4587	1.27976	1.13635	1.10663	0.957794	0.717499	0.73867	10	10	0.009	0.008	-0.009
7824				AA997379	1.34905	1.2293	1.01336	1.01977	1.34714	0.86144	1.13158	0.906315	0.671336	0.0001	0	0.0019	1.32226	1.16584	0.997415	0.914238	0.752329	0.833581	1.00258	0.719901	0.635404	5	7	0	-0.01	0.001
7828				XM_001058863	1.4285	1.07723	1.17798	0.991935	0.95494	0.942055	1.00807	0.806084	1.05206	0.2069	0	0.0801	1.66575	1.27216	1.122	0.924835	0.731035	0.969819	1.00997	0.738421	0.747447	2	7	0.003	-0.016	-0.002
7842				AA946444	1.1801	0.99569	0.981399	1.02242	1.5201	0.959272	1.19942	1.00431	0.884468	0.0699	0.0087	0.202	1.08694	1.04773	0.965811	0.979166	0.954937	1.01979	1.09654	0.896667	0.882002	4	18	0.008	-0.005	-0.001
7844				BM392139	1.16235	1.00704	0.977597	1.03869	1.55122	0.966512	1.19966	0.99296	0.886505	0.1085	0.003	0.1495	1.1479	1.07188	0.944116	0.987893	0.963451	1.0427	1.1116	0.886951	0.879893	4	18	0.007	-0.006	0.001
7845				AA858924	1.16331	1.00173	0.990716	1.05987	1.73413	0.942835	1.21754	0.985937	0.910895	0.0623	0.0042	0.1463	1.09623	1.05631	0.954248	0.998274	0.967118	1.00764	1.14717	0.904259	0.864471	4	18	0.01	-0.007	0.001
7848	497798	RGD1561357	similar to LIM domain only 3	DY309915	1.14807	1.45208	1.29224	1.14471	1.40703	0.967972	1.19151	0.960217	0.765911	0	0	0.0002	1.14557	0.933385	0.956157	0.639957	0.686809	0.631002	1.03203	1.16459	0.706631	5	7	0.005	-0.006	0.005
7849	84596	Srm	spermidine synthase	NM_053464	1.06615	1.25641	1.04482	1.01585	0.94854	0.870291	0.972605	1.02293	1.11745	0.6275	0	0.0725	0.905169	1.63607	1.27586	1.07743	0.984149	0.812178	0.722255	0.984137	0.922212	6	21	0.004	-0.005	-0.002
7852				BI293504	1.17608	0.992804	1.0072	1.08009	1.53603	0.942946	1.15588	0.973049	0.904156	0.1337	0.0028	0.085	1.14856	1.05924	0.985982	0.980383	0.959276	1.06755	1.11923	0.899369	0.86594	4	18	0.009	-0.008	0.001
7855				BM383968	1.20641	0.994332	0.985777	1.05012	1.51598	0.942369	1.18146	0.99988	0.882584	0.0829	0.0008	0.1871	1.10773	1.09064	0.929373	1.01829	0.981868	1.00012	1.13076	0.890704	0.86059	4	18	0.01	-0.005	0
7861				TC557854	1.30282	1.3467	1.25551	1.16631	1.21613	0.933543	0.987519	0.9761	0.657845	0	0	0.0009	1.01248	1.06953	1.13982	0.690306	0.677811	0.734202	1.10087	0.838768	0.629124	21	29	0.002	-0.01	0.004
7866				TC532126	1.26319	1.08506	1.1962	1.24431	1.26669	0.870906	0.952098	0.978669	0.947979	0.0462	0	0.0007	1.52464	1.14104	1.09839	0.943786	0.761338	0.911845	1.02133	0.935645	0.865395	3	2	0.005	-0.015	0.001
7876	25367	Adarb1	adenosine deaminase, RNA-specific, B1	NM_012894	1.59274	1.10661	1.11105	1.0418	1.04389	0.721164	0.997839	0.85961	0.899904	0.0558	0	0.0594	1.59226	1.0511	1.1759	0.829297	0.718061	0.834443	1.00216	0.806002	0.756022	2	2	0.001	-0.016	0
7877	29290	Adora1	adenosine A1 receptor	NM_017155	1.5387	1.23444	0.895664	0.846801	1.03046	0.593543	0.81354	0.953437	1.00907	0	0	0	1.42333	1.25543	0.720783	0.664599	0.731698	0.990932	2.20153	2.46398	1.64374	2	11	0.008	-0.013	-0.007
7878				AW914778	1.18919	1.41965	1.27495	0.984488	1.0462	0.714442	0.821031	1.08368	1.01551	0.1734	0	0.0302	1.77838	1.07925	1.41768	0.680544	0.784958	0.786601	0.977319	0.789515	0.769545	6	2	0.003	-0.016	-0.001
7880	113902	Ces3	carboxylesterase 3	NM_133295	0.468075	1.06708	1.24268	1.32098	1.03801	0.731604	0.880616	0.875957	0.961993	0.5977	0	0	0.118719	0.698319	1.47319	1.5448	1.338	1.63477	1.49891	0.778198	0.711428	12	25	0.014	0.02	-0.015
7883	50665	Tmsb10	thymosin, beta 10	NM_021261	1.3232	1.0133	0.989875	1.12914	1.08526	0.658957	0.674868	0.772598	1.60568	0.6724	0	0.0008	2.47515	1.03806	1.01012	0.715515	0.585213	0.966114	1.22896	0.938779	0.968216	6	2	0.008	-0.024	-0.005
7890	309557	Epb4.1l2	erythrocyte membrane protein band 4.1-like 2	XM_220117	1.28329	1.02262	1.01281	1.14995	1.03242	0.873319	0.883312	0.916811	0.961715	0.9257	0	0.0143	1.81486	1.10962	1.05076	0.906874	0.710363	0.98719	1.08835	0.882653	0.807983	2	2	0.006	-0.018	-0.002
7895				XM_219295	0.606902	0.80416	0.981876	1.12535	0.748928	1.09198	0.73058	1.29558	1.4339	0.4367	0	0.0176	0.7048	0.717661	0.994787	1.00521	1.3215	1.06141	0.768236	1.28303	1.23456	1	1	0.016	0.004	-0.005
7898	296302	Eif2s2	eukaryotic translation initiation factor 2, subunit 2 beta	NM_199380	1.27627	1.57027	1.26514	0.960539	1.03878	0.864594	1.16624	1.04573	0.952316	0.0067	0	0.1179	1.35781	1.49885	1.47348	0.782346	0.725259	0.772295	0.961216	0.814541	0.865018	29	29	0	-0.011	0.003
7906	290381	RGD1308772	similar to KIAA0564 protein	XM_214237	0.945031	1.03122	1.21707	1.28792	1.08359	0.95434	0.881823	1.24029	0.971149	0.1194	0.0056	0.0001	1.60909	0.940215	1.27282	0.892369	0.819087	1.09868	1.02885	0.68773	0.760601	12	26	0.009	-0.011	-0.002
7915				DY320879	1.47813	1.38901	0.97621	1.00424	1.51961	0.938006	1.29146	0.937972	0.699303	0.0679	0	0.0148	1.54913	1.5068	0.995762	1.04115	0.893033	0.855229	1.3131	0.733217	0.675268	5	7	-0.002	-0.009	0
7916	24924	Ptn	pleiotrophin	NM_017066	1.40209	0.955932	0.974475	1.0631	1.34183	0.848413	1.03035	0.985459	0.858374	0.2257	0	0.0157	1.97706	1.1314	1.03365	0.981577	0.882846	1.01454	1.22097	0.947427	0.951743	5	2	0.005	-0.015	0.001
7929	25752	Cd6	Cd6 molecule	NM_175577	1.15381	0.99011	0.969819	1.05299	1.532	0.927022	1.25761	1.00862	0.904594	0.0587	0.004	0.134	1.07289	1.03039	0.915008	0.991376	0.943616	1.01735	1.14864	0.916845	0.900586	4	18	0.009	-0.006	-0.001
7930				AW143397	1.18783	0.998977	0.970919	1.04849	1.57905	0.964841	1.17561	1.00102	0.90073	0.041	0.0022	0.1242	1.10833	1.05191	0.940921	0.981861	0.960381	1.01829	1.0995	0.910837	0.861854	4	18	0.009	-0.007	0.001
7934				AA957912	1.15089	1.00684	0.958303	1.05809	1.54034	0.942442	1.21849	0.993163	0.919448	0.0251	0.005	0.1103	1.0707	1.06957	0.923437	1.009	0.942403	0.976419	1.09306	0.880763	0.897618	4	18	0.01	-0.006	-0.001
7940				TC559595	0.264283	0.494378	1.77933	2.63321	2.98519	1.60916	1.13324	1.20695	0.866764	0	0	0	0.245787	0.398348	0.674433	0.474728	0.615785	0.774996	1.21868	1.6996	1.41952	8	11	0.013	-0.004	0.026
7941				A_44	0.988448	1.23621	1.32016	1.57511	1.47244	0.820202	0.890618	1.17308	0.811429	0	0.0009	0	1.12565	1.01155	0.980002	0.578895	0.550876	0.613445	1.05355	1.04295	0.766026	3	7	0	0.002	-0.031
7943	301252	Hsp90ab1	heat shock protein 90kDa alpha (cytosolic), class B member 1	NM_001004082	0.541732	0.798148	0.994672	1.35502	0.888304	1.28495	0.867083	1.25515	1.39337	0.1174	0	0.776	0.538827	0.780077	0.951694	1.06116	1.00533	1.06244	0.818201	1.16765	1.11539	1	1	0.016	0.005	0
7945	25125	Stat3	signal transducer and activator of transcription 3	NM_012747	1.06356	1.04125	0.958749	1.16922	1.31654	0.928928	1.07705	1.14349	1.51887	0	0.0005	0.0005	1.38668	0.94242	0.846497	0.748595	0.610165	0.835989	0.922061	0.879009	1.12835	23	28	0.017	-0.005	0.006
7954	287526	Serpinf1	serine (or cysteine) peptidase inhibitor, clade F, member 1	NM_177927	0.423858	0.610606	0.894213	1.17042	0.721431	1.06426	0.607641	1.40443	1.59617	0.0805	0	0.2298	0.48869	0.569587	0.911619	1.05591	1.24088	1.41624	0.944095	1.45136	1.42356	1	1	0.022	0.008	-0.008
7955	293181	Galntl4	UDP-N-acetyl-alpha-D-galactosamine:polypeptide N-acetylgalactosaminyltransferase-like 4	XM_215017	1.79594	0.9359	1.00689	1.14335	1.23212	0.855508	0.814362	0.884797	1.02015	0.4926	0	0.0074	2.32708	0.993113	1.07963	0.965527	0.80828	0.919408	1.08088	1.06492	0.948151	2	2	0.001	-0.019	-0.002
7961				TC536203	1.37866	1.28442	1.15129	1.07617	1.05756	0.812349	0.942437	0.88389	0.644358	0.0003	0	0.0002	1.63995	1.07501	1.10455	0.669457	0.539578	0.723393	1.18641	0.647438	0.544526	21	7	0.001	-0.02	0.001
7965				TC525318	1.99297	1.35421	1.16275	0.972787	1.02721	0.764972	1.05129	0.940418	0.652279	0.0246	0	0.0248	2.36343	1.06336	1.20243	0.757171	0.73104	0.619444	1.20138	0.937615	0.573696	2	2	-0.004	-0.021	0.001
7969				BE112615	1.11705	1.00052	0.930326	1.00308	1.22725	0.883788	1.52256	1.04222	0.808227	0.0371	0.0002	0.192	1.072	1.02692	0.901031	0.928423	0.94257	0.999478	1.06784	0.842881	0.832444	4	18	0.007	-0.005	0.004
7972	81775	Rps21	ribosomal protein S21	NM_031111	1.39634	1.23482	1.21001	1.01592	1.28005	0.897608	1.22367	0.984085	0.981788	0	0	0.0004	1.41161	1.25112	0.978254	0.79852	0.663029	0.758563	1.03567	0.759723	0.810306	5	7	0	-0.01	0.006
7994	297867	Arid1a	AT rich interactive domain 1A (SWI-like)	XM_216340	1.13514	0.958709	1.10551	1.25782	1.29508	0.983761	0.997964	1.06542	0.989979	0.0561	0.0136	0.0005	1.52205	1.05265	1.00204	0.884852	0.841984	0.979902	1.16012	0.862631	0.849133	3	7	0.006	-0.011	0
8001	83791	Fdps	farnesyl diphosphate synthase (farnesyl pyrophosphate synthetase, dimethylallyltranstransferase, geranyltranstransferase)	NM_031840	0.0793416	0.651313	1.32011	1.28882	1.10841	1.70328	1.50537	1.76482	2.00159	0	0	0	0.158139	0.79146	0.836225	0.891592	0.78294	0.850213	0.566358	1.17702	1.59723	1	1	0.03	0.027	0.017
8010	316351	Npas2	neuronal PAS domain protein 2	CO386194	1.1244	1.01872	1.14282	1.36477	1.46433	0.952531	0.474256	0.614058	0.49734	0.3839	0	0	0.809642	0.903021	1.00003	0.999965	0.815255	1.04318	1.12219	1.13614	0.602572	21	25	0.007	-0.007	-0.014
8011				TC551503	1.26148	1.02841	0.979747	1.05709	1.5214	0.940826	1.27303	1.00376	0.908791	0.08	0.0003	0.3098	1.22434	1.088	0.974384	0.984896	0.98014	0.996244	1.13361	0.904166	0.873931	4	18	0.009	-0.007	0.002
8017	306455	Cdkn2aip	CDKN2A interacting protein	NM_001014000	1.16936	1.00641	0.988089	1.02311	1.57579	0.952984	1.20938	1.02808	0.870496	0.0453	0.0064	0.0975	1.11056	1.07351	0.944401	0.993589	0.913838	0.989242	1.10419	0.905048	0.872351	4	18	0.009	-0.004	0.001
8018	312937	Cyld	cylindromatosis (turban tumor syndrome)	XM_001062983	1.1623	1.00111	0.994029	1.04904	1.527	0.961592	1.25514	1.01653	0.870326	0.0508	0.0015	0.3218	1.08649	1.05022	0.919605	0.998887	0.970333	0.98047	1.15285	0.906371	0.879291	4	18	0.01	-0.003	0.002
8028	24185	Akt1	v-akt murine thymoma viral oncogene homolog 1	NM_033230	0.681681	0.86666	0.996282	1.33968	1.01914	1.35303	1.06556	1.50623	1.73121	0.0206	0	0.8246	0.765177	0.804396	0.878642	0.945809	0.912509	1.00372	0.918791	1.36159	1.27087	1	1	0.019	0.001	0.004
8029				BI296620	1.49161	1.28983	1.01544	1.04992	1.38424	0.907094	1.18605	0.89942	0.728139	0.0204	0	0.6567	1.50902	1.09209	0.98456	0.963456	0.935024	0.856903	1.10221	0.758895	0.703044	5	7	-0.003	-0.009	0.003
8031				TC533122	0.671418	1.14331	1.11068	1.19389	1.08945	0.841572	0.702539	0.971788	0.826074	0.9459	0.0002	0.0161	0.63779	0.841996	1.06968	1.02821	1.10584	1.23501	1.33968	0.872035	0.578619	12	25	0.011	0	-0.01
8037	25235	Ghr	growth hormone receptor	NM_017094	0.612397	0.708636	0.891565	1.06358	1.02481	1.01682	0.983185	1.37962	1.51171	0.022	0	0.1556	0.635909	0.641431	0.793387	0.856007	0.95419	1.11188	1.08278	1.02079	1.02973	1	19	0.016	-0.001	0.003
8040	29139	Dcn	decorin	NM_024129	1.78283	0.772728	0.786466	0.979309	0.842641	0.705614	0.63618	0.804028	1.52975	0.0195	0	0.4742	2.16157	1.02069	1.69969	0.671171	1.03276	0.938134	1.09028	1.24962	2.42938	15	14	0.01	-0.019	-0.005
8059				CF110950	0.959231	1.06707	1.05567	1.20395	1.07001	0.855493	0.856179	1.04077	0.87125	0.709	0.0534	0.0032	1.57441	0.951458	1.21701	0.868882	0.661322	1.13176	1.35162	0.905708	0.791054	12	26	0.01	-0.015	-0.005
8066	170698	Slco1a4	solute carrier organic anion transporter family, member 1a4	NM_131906	0.277431	0.889863	0.920586	1.16901	0.90968	0.82588	0.886508	1.44932	1.26866	0.365	0	0.0016	0.137075	0.95692	0.962907	1.4167	1.50612	1.61577	1.22591	1.04995	1.03709	1	8	0.021	0.02	-0.012
8070				TC561398	0.880829	0.748547	0.767926	1.10743	1.27957	1.42851	1.89086	1.99881	1.14501	0	0	0	0.940054	0.686651	0.697764	0.570936	0.549699	0.622817	1.05995	1.25652	1.32953	11	16	0.012	-0.001	0.029
8071		Gins2		XM_226534	1.13108	0.985227	0.984044	1.02325	1.15398	0.91521	1.1344	1.00652	1.15953	0.2589	0	0.0014	1.55676	1.09827	0.903557	0.946319	0.929998	0.993477	1.08257	0.887116	0.859513	15	2	0.007	-0.012	0.001
8075	305633	LOC305633	similar to Antxr2 protein	XM_223745	0.645945	0.692302	0.655039	1.06247	0.993039	1.09053	1.00696	1.19441	0.859196	0.0935	0	0.4664	0.63361	0.648498	0.775809	1.02779	1.10109	1.37114	1.36068	1.08925	0.935601	8	25	0.014	0.007	-0.006
8082	361422	Cotl1	coactosin-like 1 (Dictyostelium)	XM_341700	1.72782	1.3795	0.960768	0.934369	1.13065	0.766098	0.665823	0.678203	2.02441	0.3597	0	0.1225	1.96062	1.37285	0.92337	0.895546	0.751701	0.787687	1.03923	1.17428	1.36824	6	2	0	-0.016	-0.005
8084				XM_232633	0.633298	0.597819	0.922665	1.01797	0.724406	1.08879	0.77509	1.26788	1.41942	0.0101	0	0.0021	0.920597	0.570651	0.982032	1.12868	1.54504	1.28448	0.874963	1.20333	1.15593	1	20	0.018	0.004	-0.008
8091				ENSRNOT00000011102	1.2371	0.895546	1.13957	1.22187	1.15957	0.863335	0.834321	0.993634	1.137	0.4833	0.0015	0.0733	1.52604	0.955768	1.03117	0.920223	0.897585	0.922525	1.00637	1.04718	0.865944	15	2	0.008	-0.012	-0.002
8093	140590	Bmpr2	bone morphogenetic protein receptor, type II (serine/threonine kinase)	XM_217409	1.15273	0.979575	0.981623	1.10938	1.50835	0.925877	1.147	1.00672	0.899669	0.1167	0.0052	0.1004	1.15042	1.01735	0.988981	0.993277	0.934571	1.03611	1.15689	0.874015	0.851797	4	18	0.007	-0.004	0
8098	361602	Me3	malic enzyme 3, NADP(+)-dependent, mitochondrial	XM_341880	0.29169	0.268141	0.473045	1.08137	1.21828	1.22002	1.26486	1.49755	1.28856	0	0	0	0.269438	0.253335	0.290485	0.468111	0.710977	0.918633	1.66969	1.29445	1.16266	11	11	0.014	0.013	0.015
8104	24536	Lepr	leptin receptor	NM_012596	1.0536	0.97125	0.942485	1.05221	1.18085	1.02875	1.28145	1.35407	1.41511	0	0	0	2.2039	1.03511	0.875847	0.742218	0.652106	0.759129	0.892483	0.770138	0.906504	11	2	0.007	-0.014	0.01
8111	81509	Bdkrb1	bradykinin receptor B1	NM_030851	1.17502	1.00457	0.993171	1.11693	1.52114	0.919583	1.18427	0.995434	0.887173	0.0441	0.0002	0.0294	1.17889	1.02333	0.966452	0.969196	0.94087	1.0572	1.15062	0.877216	0.835213	4	18	0.008	-0.006	0
8112	299052	Aldoal1	aldolase A-like 1	NM_001013943	0.531623	0.629337	0.856467	1.34549	0.812826	1.05878	0.710237	1.34251	1.63148	0.3065	0	0.302	0.66698	0.592952	0.880178	1.15896	1.21224	1.4759	0.941219	1.19243	1.27959	1	19	0.021	0.005	-0.008
8114	317413	Morf4l2	mortality factor 4 like 2	NM_001007714	1.20127	1.20471	1.08208	1.08866	1.1134	0.816907	1.04271	0.897826	0.819682	0.0023	0	0.009	1.37124	1.0961	0.981802	0.851985	0.614055	0.820131	1.0182	0.815448	0.724882	21	7	0.002	-0.011	0.002
8119	24470	Hsd3b5	hydroxy-delta-5-steroid dehydrogenase, 3 beta- and steroid delta-isomerase 5	NM_012584	0.993178	0.884009	0.865058	0.928977	1.19849	0.831119	1.00326	0.858328	0.76772	0	0	0	0.996741	2.53011	25.2651	52.749	53.0666	68.4719	58.3297	3.71463	0.751149	4	25	0.011	0.015	-0.044
8126	84395	Slc34a2	solute carrier family 34 (sodium phosphate), member 2	NM_053380	1.25366	0.859118	0.850376	0.973556	1.15911	0.774673	0.941846	0.824174	0.819918	0	0.004	0	1.137	0.904155	0.894769	1.02644	1.06639	1.4845	1.4393	1.81031	1.14277	5	11	0.012	-0.005	-0.009
8133	192209	Spdya	speedy homolog A (Xenopus laevis)	NM_138855	1.12832	1.03469	0.976722	1.06343	1.27695	0.958938	1.50212	1.08864	0.957115	0.0003	0.0011	0.1159	1.04943	1.02328	0.946275	0.961023	0.910876	0.974781	1.07821	0.866297	0.87439	4	18	0.007	-0.004	0.003
8135	25026	Adm	adrenomedullin	NM_012715	2.29566	1.3481	0.991615	1.18424	0.850874	0.675133	0.758951	0.767074	1.04848	0.6573	0	0.2402	1.97241	1.51088	1.0563	1.00875	0.667985	0.902889	0.936961	0.915641	1.00839	2	2	-0.001	-0.024	-0.007
8145	81736	Nfkb1	nuclear factor of kappa light polypeptide gene enhancer in B-cells 1	XM_342346	1.19453	0.896435	1.04003	1.07687	1.02418	0.842181	0.939633	0.975824	1.59233	0.4467	0	0.018	1.42821	0.907491	0.964289	0.866315	0.832942	0.954325	1.13496	1.06279	1.0848	14	28	0.008	-0.011	-0.001
8149				M33313	0.304259	1.03446	0.854844	0.869431	1.07183	0.984219	0.900313	1.25969	0.960905	0.0252	0	0.0001	0.223141	0.896493	1.22423	1.01578	1.25282	1.38246	1.70576	1.11208	0.872585	22	25	0.014	0.017	-0.008
8153	50557	Pten	phosphatase and tensin homolog	NM_031606	0.883569	1.09675	1.1569	1.03369	1.18651	0.894695	1.37338	1.15795	1.07848	0	0.0001	0.0084	0.966314	0.870793	1.10155	0.678583	0.634596	0.779096	1.16987	0.778362	0.846697	22	28	0.006	-0.005	0.009
8160	116484	Txn1	thioredoxin 1	AA859222	1.33829	1.44129	0.959273	1.02626	1.35959	0.811167	1.27846	0.86569	0.625365	0.0696	0	0.0901	1.29098	1.17408	0.973737	1.03928	0.891984	0.91073	1.17833	0.748801	0.680409	5	18	-0.004	-0.007	0.003
8161				BF545795	0.801337	1.1903	1.22906	1.18583	1.27636	0.793686	0.932191	1.04957	0.889133	0.8798	0.0101	0.007	0.854392	1.07897	1.24235	0.888369	0.78514	1.11065	1.71579	0.950426	0.7592	10	25	0.01	-0.006	-0.005
8179	54250	Fgf2	fibroblast growth factor 2	NM_019305	1.16597	0.993461	0.98234	1.0701	1.53397	0.933888	1.18345	0.981552	0.859853	0.0528	0.0006	0.0694	1.07176	1.05186	0.944076	1.00654	0.947106	1.01592	1.11704	0.866862	0.868494	4	18	0.008	-0.006	0
8180	293844	Uchl5ip	UCHL5 interacting protein	XM_215225	1.21832	1.18338	1.08294	1.01556	1.06954	0.941608	0.936228	1.05301	0.929063	0.9956	0	0.0303	1.67116	1.33418	0.984439	0.851023	0.827506	0.926239	1.07124	0.942401	0.955629	21	2	0.005	-0.014	0
8181	295325	Igsf3	immunoglobulin superfamily, member 3	XM_227520	1.17596	1.00377	0.968833	1.07046	1.5422	0.923956	1.18138	0.996233	0.879664	0.109	0.0097	0.157	1.09491	1.05209	0.939496	0.975383	0.931214	1.05804	1.12152	0.919478	0.844953	4	18	0.01	-0.006	0.002
8183				TC527868	1.60136	1.11814	1.02213	1.19652	1.39471	0.937639	1.01817	1.01099	0.832047	0.0046	0	0.0002	1.6643	0.989006	0.969006	0.9779	0.860165	0.983997	1.187	0.903336	0.813083	5	2	0.002	-0.012	-0.001
8192	171099	Rasd2	RASD family, member 2	NM_133568	1.09976	0.674032	0.956641	1.451	1.79106	1.51166	4.87968	3.03535	1.04336	0	0	0	2.47798	0.556915	0.522688	0.521962	0.50594	0.54467	0.611239	0.502791	1.38749	11	2	0.002	-0.005	0.032
8193	29345	Serpinh1	serine (or cysteine) peptidase inhibitor, clade H, member 1	NM_017173	2.50993	1.64778	1.44966	1.59015	1.38753	0.920575	0.734365	0.780496	0.858063	0.5801	0	0	4.6481	1.65669	1.39542	1.07927	0.767516	0.914103	0.92073	0.89222	0.779721	2	2	-0.002	-0.03	-0.006
8208	65052	Pik3c3	phosphoinositide-3-kinase, class 3	NM_022958	0.779409	0.820018	0.984774	1.18772	1.01151	0.988485	0.852312	1.11953	1.10524	0.0834	0.0006	0.008	0.857215	0.756516	0.968333	0.963778	1.06709	1.58253	1.5469	1.12006	1.0238	1	25	0.016	0.001	-0.01
8219	25464	Icam1	intercellular adhesion molecule 1	NM_012967	0.91735	0.908813	0.844077	1.02557	0.888904	0.638453	0.77466	1.17204	1.43576	0	0	0	0.974432	0.850616	0.815549	1.0321	1.17832	1.44512	2.25782	2.50578	1.86468	14	11	0.016	-0.001	-0.014
8225	140931	Hnrph1	heterogeneous nuclear ribonucleoprotein H1	NM_080896	1.43113	1.18475	1.18665	1.14943	1.05814	0.815413	0.881097	0.938896	0.941864	0.037	0	0.0002	1.97647	1.1857	1.07763	0.80444	0.580098	0.864205	1.09951	0.815706	0.713473	21	2	0.004	-0.018	0
8226				U02094	1.34137	0.897754	0.94662	1.1064	1.04544	0.766179	0.868666	0.887867	1.33942	0.3617	0	0.0179	1.80006	0.996182	1.06497	0.948566	0.708124	1.00382	1.12813	0.949738	1.12758	15	28	0.004	-0.014	-0.003
8233	299928	Colec10	collectin sub-family member 10	XM_235330	1.32911	1.04509	1.04555	1.17758	0.990644	0.967204	0.934544	1.01025	0.987152	0.9705	0	0.2534	1.72261	1.00027	0.950496	1.07559	0.870894	1.13954	0.99973	0.91619	0.956933	2	2	0.007	-0.014	-0.003
8251				XM_217006	1.02729	1.01667	0.893153	0.96904	1.29412	0.933321	2.08492	1.53039	1.29576	0.0104	0	0.1567	0.97452	0.978509	0.896697	0.970802	0.974849	0.983331	1.22455	1.33343	1.0256	11	11	0.008	-0.001	0.009
8253	81718	Cdo1	cysteine dioxygenase, type I	NM_052809	0.66061	1.00333	1.0818	1.11914	0.845136	0.865202	0.954954	1.39151	1.5001	0.9068	0.0021	0.0392	0.657548	0.71792	1.23326	1.15988	0.996667	1.55614	1.26807	0.996239	0.937467	1	25	0.017	0.002	-0.008
8264				AA900531	1.47205	1.26732	1.05002	1.03379	1.15933	0.803185	1.07265	0.968811	0.600135	0.0001	0	0.0001	1.30383	0.976998	0.901717	0.652388	0.687998	0.58835	1.26049	1.023	0.716103	7	7	-0.001	-0.013	0.004
8266	315219	Tymp	thymidine phosphorylase	NM_001012122	0.634963	0.851445	1.00681	0.886976	0.671697	0.875998	0.659435	0.945569	1.04836	0	0.0014	0.0005	0.993193	0.810767	1.20621	1.63791	2.21167	2.08138	1.4526	1.93504	1.14097	1	8	0.01	0.002	-0.029
8268				BI279326	1.19564	0.983451	1.00331	1.04032	1.50801	0.961297	1.21204	0.980218	0.874057	0.0743	0.0028	0.2494	1.09431	1.06582	0.946338	0.996693	0.97857	1.03052	1.08023	0.903859	0.860443	4	18	0.009	-0.005	-0.001
8269	24330	Egr1	early growth response 1	NM_012551	4.29062	2.94494	1.80659	1.14657	1.26968	0.889457	0.936337	0.775817	1.06366	0	0	0.2914	3.56126	2.35833	1.15279	0.563512	0.384179	0.608447	0.732951	0.857798	0.899013	2	2	-0.009	-0.032	0.004
8271	89841	Pcyt2	phosphate cytidylyltransferase 2, ethanolamine	NM_053568	0.534725	0.776601	1.01548	1.37136	1.10748	1.32181	0.835303	1.35742	1.19078	0.0724	0	0.716	0.594272	0.660331	0.911392	0.926023	0.990213	1.20042	0.965157	1.10221	1.00979	1	19	0.018	0.004	0
8274				A_44	1.17456	0.98679	0.95889	1.0636	1.60372	0.922178	1.17678	1.01029	0.873221	0.1186	0.0033	0.1207	1.08722	1.06443	0.951319	0.989707	0.967616	1.04722	1.1222	0.885377	0.843949	4	18	0	0.002	-0.031
8279				A_44	0.594111	0.605298	0.944806	2.19028	1.21006	1.17585	0.803199	1.20736	1.28523	0.3729	0	0.3408	0.689649	0.709898	0.946339	1.24879	0.887835	1.31208	0.778061	1.33878	1.05366	9	1	0	0.002	-0.031
8283	59316	Nxph4	neurexophilin 4	NM_021680	1.43403	1.42188	1.00199	0.998014	1.5188	0.833747	1.2614	0.834665	0.58987	0.0014	0	0.1002	1.09852	1.33101	1.04001	0.914249	0.841819	0.80698	1.03505	0.724369	0.593171	5	29	-0.005	-0.007	0.004
8286				AW141463	2.33449	1.00621	0.95141	1.01213	1.1699	0.858348	1.05732	1.02903	1.61698	0.0097	0	0.1651	2.38618	0.940899	0.829183	1.00833	0.993794	0.948699	0.972515	0.793243	0.811281	2	2	0.001	-0.021	-0.002
8287		Msl3		NM_001014111	1.21182	1.07752	1.1728	1.17102	1.1301	0.809473	0.956953	0.992074	1.12178	0.0002	0.0001	0.0068	1.30869	1.00281	1.01777	0.865968	0.665544	0.846555	0.997195	0.810813	0.846413	6	7	0.005	-0.011	0.002
8288				TC544790	1.88147	1.36403	1.12851	0.945161	0.976827	0.716909	1.36729	0.898135	1.11385	0.0028	0	0.0012	1.85673	1.58227	1.20822	1.01078	0.751438	0.794645	0.989221	0.586183	0.548582	7	7	-0.003	-0.019	0
8290	287156	Rhot2	ras homolog gene family, member T2	NM_181823	1.20465	0.97343	1.00574	1.02678	1.29241	0.836463	1.09442	0.938359	1.00521	0.3345	0.0001	0.0157	1.52733	1.09482	0.896999	0.973651	0.863003	0.994789	1.08093	0.831017	0.841454	15	2	0.009	-0.012	-0.001
8294				TC535264	1.03273	1.00518	1.06295	1.09209	1.16158	0.704914	0.824497	0.814357	0.899745	0.2606	0.002	0.0016	1.54243	1.08305	1.19727	0.891642	0.711987	0.994824	1.15889	0.817539	0.888895	3	7	0.008	-0.014	-0.006
8301				TC523243	1.38252	1.14471	1.18848	1.01691	1.11988	0.893597	1.00051	0.999494	1.09267	0.0005	0	0.1164	1.54867	0.990717	1.01461	0.795711	0.697233	0.902907	0.997518	0.751271	0.780724	2	2	0.002	-0.016	0.001
8308		Aldh18a1		XM_342048	1.34842	1.54431	1.49363	0.956727	1.06862	0.783971	1.00747	0.888976	0.992785	0.4573	0	0.1012	1.61867	2.09525	1.71438	1.00721	0.794515	0.954212	0.970743	0.854976	0.866223	29	29	0.005	-0.011	0.001
8321				XM_223483	0.72395	0.798411	1.17964	1.41527	1.10949	0.985973	0.721293	1.1199	1.53213	0.9363	0	0	1.02559	0.712653	0.698855	0.72521	0.728667	0.923205	1.01403	1.85695	2.68683	9	14	0.02	-0.005	0.004
8323	307492	Hars	histidyl-tRNA synthetase	NM_001025414	1.08943	1.10308	0.957238	1.14524	1.04658	0.965103	0.898884	1.05514	0.869222	0.0365	0.0073	0.0261	1.11507	1.10905	1.07319	0.871252	0.657243	0.952685	1.0349	0.78828	0.741401	21	29	0.007	-0.01	0
8332	50621	Slc23a1	solute carrier family 23 (nucleobase transporters), member 1	NM_017315	0.99224	1.01179	1.13192	1.25162	1.277	1.25187	1.1887	1.20982	1.03442	0	0	0.5249	0.599651	0.853742	0.908147	0.950396	1.00096	0.999039	0.979373	0.995723	0.804537	8	8	0.009	0.004	0.004
8339	171016	Hrg	histidine-rich glycoprotein	NM_133428	0.40145	0.928542	0.949285	0.862285	0.759246	0.934503	0.899448	1.39282	1.46536	0.0277	0	0.0035	0.334292	0.802797	1.14083	1.05071	1.29527	1.11176	1.07094	1.32619	1.36966	1	1	0.016	0.013	-0.005
8348				XM_344763	1.20793	1.00917	0.985372	1.05264	1.54201	0.952762	1.24214	0.990826	0.888783	0.0602	0.0036	0.1466	1.11731	1.04832	0.986217	0.988442	0.934761	1.0115	1.13737	0.895026	0.880251	4	18	0.009	-0.007	0.003
8352				XM_236241	1.02139	1.04931	0.978612	1.35064	1.58739	0.822149	1.03372	1.0955	0.93804	0.0702	0.0345	0.0014	1.30502	0.904815	0.897097	0.975266	0.871475	1.22391	1.24938	0.822817	0.76574	3	26	0.01	-0.005	-0.001
8355	25661	Fn1	fibronectin 1	NM_019143	0.538515	0.722934	0.860182	1.11757	0.918176	0.823197	0.646798	1.18698	1.27327	0.0235	0.0002	0.4592	0.815387	0.712211	1.03052	1.0322	0.969478	1.35979	1.03881	1.14087	1.24127	1	19	0.017	0	-0.008
8356	24208	Ar	androgen receptor	NM_012502	1.13795	0.94678	0.955496	0.977274	1.50509	0.936803	1.14231	0.979515	0.855203	0.5402	0.0002	0.2106	1.0815	1.05319	0.947638	1.02049	1.09167	1.17594	1.37514	0.913139	0.872119	4	18	0.01	-0.003	-0.012
8368	299194	Ptgr2	prostaglandin reductase 2	NM_001015009	0.811098	0.992957	1.12325	1.27134	1.11829	1.01336	0.897594	1.00704	0.871597	0.0012	0	0.0172	0.632937	1.00994	1.13253	1.01282	0.914046	1.05819	0.934696	0.869154	0.829311	12	10	0.007	0.002	-0.002
8370	312652	Plxnd1	plexin D1	XM_232283	1.88857	1.20736	0.996853	0.980937	1.05544	0.743893	0.898837	0.878736	1.00315	0.7848	0	0.0138	2.28537	1.14026	1.04151	0.885165	0.790377	0.813272	1.08122	1.00811	0.922869	2	2	0	-0.018	-0.003
8371				TC531849	1.1781	0.989487	0.984422	1.07396	1.55308	0.915847	1.27283	1.0191	0.861468	0.0775	0.0003	0.0952	1.17997	1.01051	0.972073	0.985985	0.953899	1.02968	1.13933	0.893789	0.850364	4	18	0.008	-0.005	0.001
8394				BM385414	1.75196	1.40213	1.04444	0.957704	1.23294	0.79736	1.09942	0.905644	0.630489	0.0899	0	0.0183	1.48665	1.4065	1.03145	0.968554	0.814602	0.866865	1.26213	0.667933	0.673896	7	7	0.001	-0.013	-0.002
8399	64826	Foxq1	forkhead box Q1	NM_022858	1.58329	1.11624	0.987468	1.03956	1.20153	0.859916	1.21888	0.997386	0.959284	0.7296	0	0	2.67291	1.19614	1.00261	0.971444	0.932112	0.982256	1.08346	0.879755	0.878795	2	2	0.002	-0.022	0.003
8402	362196	Chac1	ChaC, cation transport regulator homolog 1 (E. coli)	XM_001080834	0.986273	1.17745	0.962363	0.89773	0.894442	0.826633	1.00105	0.828157	0.773354	0.0011	0.0624	0.8398	1.48853	2.11013	1.86953	1.02278	0.998954	1.04115	1.05585	0.913228	1.12052	29	29	0.005	-0.013	-0.01
8404	24223	B2m	beta-2 microglobulin	NM_012512	0.533919	0.757635	0.818724	0.949006	1.02912	0.970879	1.12588	1.30238	1.31185	0.6815	0	0.0115	0.447558	0.603731	0.883288	0.921691	1.10734	1.11047	1.31174	1.23414	1.23129	11	11	0.012	0.011	0
8406	287088	Olr1375	olfactory receptor 1375	NM_214829	0.250998	0.543413	0.736453	1.63345	1.12271	1.00535	0.742209	1.68913	1.49037	0.7388	0	0.3701	0.294527	0.53922	0.903385	0.878526	0.994647	1.55504	1.14638	1.35751	1.15812	1	19	0.026	0.014	0
8408	317456	LOC317456	hypothetical LOC317456	XM_001056948	0.46324	0.791525	0.936325	1.27976	1.00068	1.13865	0.907649	1.5904	1.37945	0.0846	0	0.3091	0.585642	0.64822	1.03647	0.805802	0.807819	1.11319	1.04882	1.09543	0.999317	1	24	0.021	0.004	0.002
8414	364705	Serpinb6b	serine (or cysteine) peptidase inhibitor, clade B, member 6b	NM_001012214	0.991114	1.00889	0.979388	1.1405	1.06701	0.930019	0.910742	1.06342	1.96187	0.1084	0.0064	0.007	1.20205	0.939428	0.988143	0.807123	0.72529	0.846376	1.16591	1.19979	1.1078	23	16	0.012	-0.01	-0.001
8416	25757	Cpt1a	carnitine palmitoyltransferase 1a, liver	NM_031559	0.921751	1.43133	0.824419	0.980771	0.549389	1.0346	0.927763	1.92727	0.91692	0.6084	0.0001	0	1.29451	1.01923	1.26149	0.57112	0.774442	1.1091	1.34245	0.655968	1.10132	17	28	0.006	-0.008	0.001
8419	360833	Kdsr	3-ketodihydrosphingosine reductase	XM_341106	0.753241	0.839858	0.928037	1.10911	1.04095	0.881841	0.959723	1.24227	1.11223	0.9373	0.0001	0.1388	0.655932	0.739354	1.01384	1.12196	1.04742	1.268	1.18549	0.986156	0.9273	1	25	0.008	0.003	-0.005
8425	24913	Pla2g16	phospholipase A2, group XVI	NM_017060	1.65423	0.821468	0.960534	1.5058	1.98424	1.69083	1.58406	1.51462	1.45173	0	0	0	1.49341	0.454134	0.371884	0.319887	0.32597	0.387871	0.579797	0.923223	1.03947	20	28	0.009	-0.015	0.039
8433				DV725758	1.0369	1.08929	1.16173	0.996111	1.11981	0.716064	0.672114	0.633885	0.634024	0.4055	0	0.0498	1.0801	1.02551	1.31967	0.94499	0.727612	1.00389	1.03133	0.640542	0.55948	21	29	0.005	-0.014	-0.011
8435	29695	Gabrr2	gamma-aminobutyric acid (GABA) receptor, rho 2	NM_017292	1.11202	0.992519	0.9676	1.06767	1.50649	0.93156	1.16944	1.00002	0.889628	0.1501	0.0032	0.1214	1.14862	1.03935	0.971546	0.999984	0.953033	1.03307	1.14576	0.857553	0.843067	4	18	0.009	-0.008	-0.002
8437				AA944856	1.16009	0.994504	1.00886	1.04437	1.51247	0.958975	1.23812	0.994846	0.881388	0.055	0.0018	0.1341	1.10963	1.10584	0.960243	0.988285	0.94211	1.00515	1.11807	0.894023	0.848627	4	18	0.009	-0.007	-0.001
8438				AI136316	1.12222	1.05892	1.01623	1.0435	1.54291	0.92002	1.11584	0.964684	0.858473	0.0369	0.0035	0.0458	1.13167	1.01261	0.946688	0.949208	0.880236	0.987386	1.1366	0.856909	0.854222	4	18	0.009	-0.006	0
8440	79438	Igfals	insulin-like growth factor binding protein, acid labile subunit	NM_053329	0.474237	0.42222	0.635671	0.981808	1.04581	1.01819	0.944071	1.40054	1.054	0.0167	0	0.0458	0.42167	0.402515	0.55192	0.926864	1.46675	1.28298	1.38584	1.80367	1.46574	1	11	0.019	0.015	-0.003
8442				CB547483	1.15965	0.997519	0.991898	1.05543	1.57859	0.9487	1.22764	1.00065	0.876669	0.0829	0.0019	0.1636	1.1456	1.06014	0.944177	1.01174	0.957833	0.999346	1.13357	0.881848	0.868151	4	18	0.009	-0.006	0.002
8443	361938	Intu	inturned planar cell polarity effector homolog (Drosophila)	XM_342237	1.15889	0.997669	0.992893	1.04046	1.50898	0.938232	1.15835	1.00233	0.87188	0.0758	0.0025	0.1173	1.16958	1.01268	1.00461	0.97399	0.933959	0.994601	1.0919	0.876396	0.85795	4	26	0.008	-0.007	-0.001
8464				BF549837	1.04445	0.995853	0.91621	0.946442	1.3269	0.942231	1.15609	1.05415	1.33074	0.8613	0.0008	0.0326	0.98904	0.999085	0.944674	1.09673	1.08544	1.00017	1.5065	0.999826	0.963025	23	25	0.008	-0.006	-0.002
8467				AW915692	1.0795	1.15509	1.12583	1.18431	1.10826	0.789339	0.772365	0.996347	0.96218	0.3442	0.0014	0.0003	1.67566	0.98708	1.17552	0.802883	0.59479	1.00365	1.17002	0.785143	0.793801	21	28	0.009	-0.018	-0.002
8469	252922	Pzp	pregnancy-zone protein	NM_145779	0.713014	0.583496	0.852704	1.16979	0.847429	0.985143	0.950902	1.4147	1.61869	0.2193	0	0.1727	0.788963	0.476651	0.892637	1.08544	1.28664	1.41596	1.01486	1.30126	1.5427	1	19	0.016	0.005	-0.003
8478	308353	RGD1564617	similar to large subunit ribosomal protein L36a	XM_218267	0.949729	0.929747	1.19346	1.27582	1.2564	0.873374	0.872517	1.15894	1.16301	0.0899	0.2048	0.0006	1.54915	0.845318	1.15847	0.821858	0.654219	1.05027	1.18175	0.830488	0.870784	9	28	0.009	-0.01	0.001
8480	362187	Ccdc34	coiled-coil domain containing 34	XM_342487	1.63675	1.87909	1.32449	0.844483	0.941499	0.720701	1.03514	0.945095	1.18736	0.2591	0	0.0333	16.2699	2.00665	1.13755	0.923681	0.755338	0.82834	1.15932	0.873156	0.964856	6	2	-0.004	-0.027	-0.002
8490	684822	LOC684822	similar to transcription elongation factor B (SIII), polypeptide 2	XM_001072065	0.638313	0.852581	1.03056	1.25893	1.05321	1.00319	0.896371	1.19459	1.13981	0.3634	0	0.0042	0.97095	0.771946	0.898954	0.856689	0.996815	1.01183	0.897671	1.16966	1.13395	1	14	0.012	-0.001	0.001
8498				TC562597	2.91191	1.63051	1.33061	1.30388	1.25728	0.821827	0.84284	0.800746	0.464321	0.1736	0	0.0006	3.29146	1.25376	1.36448	0.860544	0.886339	0.861613	1.11366	0.836831	0.505385	2	2	-0.009	-0.025	-0.008
8503	24329	Egfr	epidermal growth factor receptor	NM_031507	0.552121	0.60124	0.799436	1.23642	0.975873	0.928369	0.638724	1.11071	0.980784	0	0	0.0159	0.60456	0.707349	1.19309	1.4327	1.80489	1.80453	1.40306	1.29762	1.01922	1	8	0.018	0.01	-0.02
8507	63865	Lgmn	legumain	NM_022226	0.77113	0.708232	0.905892	1.09182	0.933551	0.973354	0.726467	1.13662	1.81644	0.018	0	0.1844	1.06456	0.650659	0.99018	0.940736	1.00982	1.10137	1.09532	1.4829	1.77641	14	14	0.016	-0.003	-0.005
8508	60666	Gpd1	glycerol-3-phosphate dehydrogenase 1 (soluble)	NM_022215	0.687892	0.744111	0.753976	0.961251	0.929447	0.998693	1.12673	1.64811	1.29105	0.2282	0	0.1652	1.15993	0.75373	0.869024	0.863639	1.00131	1.28819	1.22037	1.27981	1.28578	11	11	0.015	-0.001	-0.003
8514	246060	Cdkn1c	cyclin-dependent kinase inhibitor 1C	NM_001033757	2.93301	1.28953	1.65223	1.06026	1.30309	0.907974	1.19321	1.01567	0.984333	0	0	0	4.22361	0.909395	0.937166	0.693786	0.684896	0.691163	0.97801	0.858688	1.17016	2	2	0	-0.024	0.004
8517	297481	Eif4e3	eukaryotic translation initiation factor 4E member 3	XM_216226	1.07931	1.3078	1.34229	1.54741	1.43934	0.910304	0.923327	1.0956	0.82121	0	0.0006	0	1.10617	0.975676	0.981671	0.510779	0.45055	0.545955	1.01833	1.06485	0.768294	3	16	0.007	-0.014	0.015
8525				BF285827	1.18913	0.979536	0.995496	1.09017	1.59929	0.932625	1.1874	0.99404	0.886315	0.0792	0.002	0.1056	1.10078	1.0723	0.93839	1.0045	0.953168	1.01225	1.16526	0.893549	0.872514	4	18	0.009	-0.006	0
8526				A_44	1.41792	1.13683	0.986514	0.983927	1.16048	0.800612	1.1105	1.10202	0.705804	0.0258	0	0.0012	1.72249	1.01349	0.98624	0.713393	0.699439	0.659834	1.33677	1.09941	0.682124	7	7	0	0.002	-0.031
8530				AI555272	1.1598	0.992998	0.984415	1.02414	1.50891	0.933222	1.21803	0.985575	0.894524	0.1449	0.0054	0.2915	1.10147	1.06809	0.932185	1.00726	0.976024	1.007	1.10834	0.907948	0.876855	4	18	0.009	-0.005	-0.001
8541	246771	Slc25a25	solute carrier family 25 (mitochondrial carrier, phosphate carrier), member 25	NM_145677	1.09262	0.606465	0.547344	1.20997	0.988416	0.988494	1.23539	1.63407	1.23185	0.2067	0	0.2928	1.34189	0.664231	0.512187	0.835595	1.01151	0.871636	1.27896	1.0671	0.873334	11	28	0.01	-0.004	0.005
8549	287280	Skp1	S-phase kinase-associated protein 1	NM_001007608	0.588133	0.868019	1.21486	1.45774	1.06054	0.936397	0.618406	1.27971	1.35819	0.9447	0.0045	0.0571	0.89604	0.698746	1.17267	0.944044	0.834598	1.36716	1.15277	1.03415	0.965854	9	30	0.018	-0.004	-0.006
8559				BI282748	1.63608	1.08462	0.987245	1.00814	1.21489	0.89995	1.12115	0.948213	0.846707	0.6504	0	0.4752	1.85875	1.23155	1.08433	0.991862	0.93471	0.949569	1.05871	0.83069	0.84394	2	2	0.006	-0.01	0
8565				TC553935	0.665071	1.39112	1.04547	1.01076	1.00133	0.951607	0.926772	1.20517	0.722317	0.0305	0	0.0028	0.910194	1.00809	1.41758	0.963106	0.998667	1.25584	1.54744	0.968104	0.788219	10	25	0.008	-0.001	-0.009
8568				DN937505	0.315547	0.814372	0.790637	1.01037	0.956045	0.904759	0.857366	1.18661	1.00441	0	0	0.0424	0.301454	0.895189	1.04974	1.04644	0.995591	1.15352	1.23983	1.17666	1.30853	1	1	0.012	0.001	-0.007
8573				AF435963	0.844514	1.22106	1.01142	1.36181	1.41307	0.66671	0.83748	0.988575	1.0737	0.7866	0.605	0.0058	1.37401	0.930586	1.18514	0.870639	0.853505	1.21455	1.56731	0.886011	0.767193	3	26	0.011	-0.012	-0.007
8588	58935	Gas6	growth arrest specific 6	NM_057100	0.536173	0.521954	0.550479	1.16532	1.51023	1.51556	1.85791	1.89938	1.67019	0	0	0.0066	0.617678	0.491542	0.492491	0.790342	0.718294	0.958452	1.04155	1.2727	1.93052	11	23	0.011	-0.003	-0.003
8589	26760	Akr7a3	aldo-keto reductase family 7, member A3 (aflatoxin aldehyde reductase)	NM_013215	0.126671	1.8328	1.87168	1.11991	0.88009	0.76548	0.562937	0.821927	0.729002	0	0	0	0.0617441	2.15305	3.19647	2.00605	1.58944	1.41461	1.39526	0.790393	0.79084	10	10	0.018	0.032	-0.026
8591	117522	Xpnpep2	X-prolyl aminopeptidase (aminopeptidase P) 2, membrane-bound	NM_057155	0.724129	0.648781	0.910295	1.3963	1.17028	1.28701	0.973336	1.51974	1.53337	0.0006	0	0.2907	0.661666	0.478624	0.652306	0.838522	1.17416	1.02666	0.883644	1.53339	1.22128	1	11	0.021	0.004	0.006
8592				XM_001062352	0.671315	1.0444	1.03109	1.17617	1.1253	1.14475	0.988905	1.1845	0.80504	0.0021	0	0.0584	0.528603	0.86278	1.01235	0.908713	0.84468	1.01109	1.17964	0.865985	0.809171	8	25	0.01	0.004	0
8596	292071	Cdt1	chromatin licensing and DNA replication factor 1	XM_226545	1.16554	0.979947	0.944039	0.999741	1.27314	0.878807	1.22569	1.09862	1.62331	0.0238	0.0013	0.0007	1.55344	1.01714	0.898037	0.954086	0.919566	1.00026	1.03669	0.901576	0.836359	23	2	0.009	-0.013	0.003
8611	100310874	LOC100310874	antisense RNA overlapping MCH	AF303035	1.30456	1.21017	1.18171	1.01868	1.38616	0.836431	1.06132	0.867953	0.891927	0.2464	0	0.0146	1.51338	1.53435	0.946713	0.985025	0.899689	0.935062	1.01498	0.783392	0.74641	5	7	0.008	-0.006	-0.001
8620	266733	Slc12a8	solute carrier family 12 (potassium/chloride transporters), member 8	NM_153625	1.16089	0.964058	0.992969	1.05158	1.5177	0.923143	1.1568	1.00703	0.883461	0.0878	0.0014	0.0207	1.15841	1.05174	0.969956	0.976578	0.919886	1.04152	1.11279	0.871615	0.859801	4	18	0.009	-0.007	0.001
8625	114637	Hmgn2	high mobility group nucleosomal binding domain 2	NM_001025624	1.00389	1.18243	1.07142	0.934771	0.878363	0.807101	0.949033	0.996105	1.08152	0.1663	0.0004	0.0019	1.75797	1.43807	0.931485	1.06075	0.874307	1.0766	1.16221	0.865703	0.737241	6	7	0.005	-0.012	-0.006
8629	79431	Bhlhe40	basic helix-loop-helix family, member e40	NM_053328	0.742538	0.668706	0.680426	1.03973	0.923419	1.00702	1.52476	1.72677	1.69198	0.0377	0	0.0657	1.2205	0.701751	0.549748	0.844675	0.79624	1.05357	1.23562	0.992981	1.16547	11	28	0.015	-0.002	0.007
8636				TC543946	1.31263	0.8909	0.907259	1.16089	1.07305	0.849104	0.927674	1.14703	1.65959	0.0313	0	0.0903	1.28417	0.779829	0.867217	0.719543	0.735588	0.937007	1.06299	1.16395	1.30206	14	16	0.008	-0.01	0.004
8637				TC519665	1.3573	1.01332	0.982066	1.09248	1.12142	0.805739	0.96859	0.9454	1.3627	0.2848	0	0.0018	1.92758	0.996	1.004	0.856488	0.727381	0.933923	1.07206	1.00733	0.88925	15	2	0.007	-0.017	-0.001
8642	308807	Prss23	protease, serine, 23	NM_001007691	1.39446	1.03371	0.989974	1.18634	1.03856	0.93521	0.944563	1.10149	1.03403	0.0233	0	0.0028	1.83375	1.10758	0.997086	0.868987	0.605025	0.877279	1.00291	0.901413	0.909123	2	2	0.007	-0.02	0.004
8650				XM_215101	1.13759	1.10348	1.00654	1.17365	1.24531	0.775509	0.99346	1.03614	0.916803	0.481	0.0001	0.0009	1.56411	0.984171	1.12196	0.97301	0.796704	0.986636	1.17722	0.842574	0.78681	3	26	0.006	-0.013	-0.003
8659				XR_005718	1.02515	0.884556	0.878774	0.938875	1.13251	0.834489	1.23056	1.1706	0.904036	0.0005	0	0.0051	0.97485	0.951622	0.824997	0.921788	1.07075	1.20348	1.87889	1.65857	1.1288	4	11	0.011	-0.004	-0.006
8663				NM_031984	0.871358	0.802297	0.980867	1.27745	0.986745	1.00327	1.08019	1.40557	1.62626	0.0212	0.0001	0.1769	1.09633	0.744322	0.996731	0.863434	0.861658	1.04324	0.923733	1.07861	1.21205	1	14	0.019	-0.001	0.007
8675	301057	Vill	villin-like	XM_217296	1.21771	0.966869	0.969746	0.977429	0.923785	0.891396	0.871562	1.15524	1.14759	0.2437	0	0.0171	1.73944	0.791368	0.794707	0.925091	1.0747	1.02257	1.20074	1.17776	1.05449	16	28	0.009	-0.01	-0.005
8676	362490	Tmem55a	transmembrane protein 55A	NM_001024900	1.13143	0.912604	1.19988	1.13658	1.12531	1.00082	0.915286	0.999181	0.955368	0.0017	0.0004	0.0013	1.31651	1.02892	1.14151	0.813105	0.620798	0.862084	1.02211	0.667212	0.80327	21	29	0.009	-0.016	0.006
8684	24211	Atp1a1	ATPase, Na+/K+ transporting, alpha 1 polypeptide	NM_012504	0.600554	0.56031	0.761065	1.0183	0.871057	1.02713	0.755545	1.34068	1.76542	0.0066	0	0.0844	0.565987	0.57884	0.794521	1.2296	1.46666	1.50621	0.9817	1.55025	1.6066	1	1	0.018	0.003	-0.009
8687				AI045017	1.20672	1.01494	0.986279	1.04176	1.5478	0.96359	1.19295	0.997657	0.884326	0.1173	0.0014	0.196	1.13133	1.07268	0.983269	0.998729	0.976801	1.00127	1.13965	0.918103	0.884369	4	18	0.009	-0.007	0.001
8689	690435	LOC690435	hypothetical protein LOC690435	XM_001074452	1.16706	0.99415	0.986063	1.03983	1.51725	0.974625	1.22164	0.997372	0.88276	0.0568	0.0009	0.1339	1.10424	1.07162	0.962463	1.00263	0.972466	1.01597	1.10012	0.89653	0.85897	4	18	0.009	-0.005	-0.001
8691				BI295618	1.16472	0.989651	1.00599	1.02318	1.5425	0.963849	1.17866	0.983927	0.876772	0.1068	0.0068	0.2163	1.0974	1.11386	0.934407	0.996375	0.958558	1.00362	1.09913	0.892115	0.871829	4	18	0.007	-0.006	-0.001
8692		Mrgprx3		NM_145787	1.16251	0.99055	0.98382	1.05345	1.60707	0.951523	1.20185	0.982367	0.884803	0.1136	0.007	0.182	1.07459	1.07283	0.942626	1.01642	0.958548	1.00945	1.13684	0.896504	0.887661	4	18	0.009	-0.008	-0.002
8693				AW520826	1.09868	0.998197	1.0018	1.13791	1.515	0.896875	1.14262	1.02562	0.877424	0.0319	0.0013	0.0185	1.16623	0.990078	0.924562	0.974552	0.924726	1.08413	1.13063	0.872155	0.80784	3	18	0.009	-0.005	-0.002
8694				XM_001065837	0.97245	0.918543	1.06607	1.50237	1.65418	1.49724	1.35371	1.57127	1.2919	0	0	0	1.02076	0.713358	0.696547	0.616838	0.565509	0.661698	0.8911	0.979241	1.06059	8	16	0.011	-0.006	0.022
8695	502225	RGD1564978	similar to LOC432779 protein	XM_001059957	1.17064	0.986152	0.990062	1.03688	1.50268	0.93071	1.21223	1.00119	0.893743	0.1142	0.0034	0.1192	1.11184	1.05668	0.984499	0.998812	0.962678	1.03489	1.11371	0.89081	0.883458	4	18	0.007	-0.005	-0.002
8696				BF405897	1.16603	0.996007	0.981422	1.07096	1.53175	0.943262	1.19682	0.981235	0.883256	0.0888	0.0002	0.162	1.12593	1.06069	0.955014	1.01879	0.998266	1.00173	1.14272	0.871995	0.871755	4	18	0.009	-0.006	0.001
8701	499891	RGD1565616	RGD1565616	XM_575237	1.17651	0.993667	0.987657	1.02979	1.503	0.938712	1.12732	1.00633	0.83875	0.2309	0.0018	0.1768	1.12961	1.0508	0.963711	0.986681	0.965299	1.03335	1.09802	0.925432	0.857388	4	18	0.009	-0.008	0.001
8709	113894	Sqstm1	sequestosome 1	NM_181550	0.552656	0.908015	1.03217	1.14383	0.921225	1.04486	0.965373	1.19126	1.08952	0.785	0	0.3652	0.582473	0.821817	1.23576	0.933558	1.03229	1.07788	0.883837	0.967831	1.13816	1	1	0.013	0.005	-0.002
8714	25298	Cck	cholecystokinin	NM_012829	1.2629	1.43229	0.998276	1.00172	1.17009	0.851601	0.99424	1.16985	0.81777	0.6034	0.0001	0.1493	1.5273	1.26046	1.15332	0.910666	0.823413	0.971184	1.34367	0.902282	0.766287	5	7	0.001	-0.012	-0.004
8718	408229	Slpil2	antileukoproteinase-like 2	NM_001008872	1.10685	1.46175	1.30411	1.34677	1.27249	0.900771	1.07102	1.03898	0.723563	0	0	0	1.04675	0.949692	0.933047	0.516027	0.570335	0.541012	0.961018	1.23909	0.786195	21	16	0.004	-0.01	0.014
8724				AW921292	1.5683	1.19158	1.07225	0.995195	1.15571	0.887479	1.09731	0.964028	0.945072	0.0024	0	0.0425	1.62623	1.00481	1.12172	0.747294	0.721058	0.874566	1.06372	0.841135	0.902237	2	2	0.003	-0.017	0.003
8730				TC525550	7.40906	3.87551	3.37732	2.08888	2.01506	1.6094	1.10224	0.897761	0.702707	0	0	0	8.85934	1.37824	0.799052	0.769301	0.726105	0.789597	0.870984	0.708696	0.700751	2	2	-0.002	-0.029	-0.013
8731	25659	Khk	ketohexokinase	NM_031855	0.636856	0.971769	0.90925	1.03851	0.721254	1.01112	0.743575	1.16403	1.09792	0.0223	0.0007	0.0468	0.614032	0.79462	0.964385	1.30518	1.49853	1.38587	1.11977	1.1483	0.98888	1	8	0.015	0.005	-0.013
8746	289990	Psmc6	proteasome (prosome, macropain) 26S subunit, ATPase, 6	XM_214147	0.663392	0.873916	1.29944	1.44507	1.22965	1.1973	1.02999	1.20319	1.1219	0	0	0.1018	0.658345	0.774412	1.08917	0.923819	0.951913	1.00717	0.913363	0.992831	0.946873	8	1	0.01	0.004	0.003
8750	362282	Pck1	phosphoenolpyruvate carboxykinase 1 (soluble)	NM_198780	0.751575	0.723491	0.555485	1.01579	0.569828	0.611295	0.354059	1.43694	0.984208	0.0003	0.0189	0.0085	1.03319	0.481461	1.1333	1.21637	1.53294	1.58036	1.30735	1.35327	0.976559	17	20	0.018	-0.003	-0.026
8754	252963	Il13ra1	interleukin 13 receptor, alpha 1	NM_145789	1.02503	0.974351	1.07218	1.03279	1.22848	0.979553	1.23251	1.16382	1.07883	0	0.0027	0.0003	1.10641	0.823393	0.788286	0.684306	0.607298	0.771279	0.957923	0.879055	1.02045	4	28	0.009	-0.006	0.012
8756	24737	RT1-EC2	RT1 class Ib, locus EC2	Y13890	0.375385	0.67885	0.888584	1.22669	1.01687	1.3044	0.965443	1.49516	1.69099	0.1138	0	0.4524	0.380179	0.531573	0.773042	0.89543	0.983127	1.21407	1.19205	1.49175	1.55202	1	11	0.022	0.011	0.003
8761	24638	Pfkfb1	6-phosphofructo-2-kinase/fructose-2,6-biphosphatase 1	NM_012621	1.03223	1.71536	1.38746	0.839314	0.77885	0.462631	0.497398	0.36809	0.477828	0	0	0.0002	1.05364	1.77461	1.75061	1.69113	1.37045	1.29685	0.967766	0.675972	0.497072	21	21	-0.003	-0.008	-0.031
8767				XM_001058771	1.15127	2.06489	1.72731	0.917455	1.23528	0.746387	0.938975	0.79035	1.17206	0.7945	0	0	2.20067	2.51077	1.15108	1.05206	0.812539	0.903486	0.947941	0.746237	0.706335	6	29	0.004	-0.011	0.005
8774	314396	Slc24a4	solute carrier family 24 (sodium/potassium/calcium exchanger), member 4	XM_234470	1.17242	0.985741	1.01426	1.05618	1.51891	0.946893	1.21771	0.984882	0.882362	0.0774	0.0011	0.2344	1.09892	1.05977	0.963394	0.966054	0.978522	1.01943	1.17436	0.866637	0.864326	4	18	0.008	-0.006	0.001
8777	116547	S100a8	S100 calcium binding protein A8	NM_053822	1.12527	1.01486	0.889959	0.937325	1.56937	0.894423	1.04791	0.919457	1.10891	0.5362	0.0017	0.0084	1.51991	1.09636	0.863113	0.858002	0.844467	0.961303	1.03879	0.986375	1.01363	3	2	0.006	-0.008	0.002
8779				AI070915	1.18125	0.981845	1.0102	1.07499	1.55945	0.959392	1.19323	0.998669	0.896962	0.0488	0.0014	0.1131	1.11725	1.07662	0.961626	0.979688	0.949323	1.00133	1.16441	0.88765	0.8553	4	18	0.011	-0.006	0
8781	688478	Commd2	COMM domain containing 2	XM_001057364	1.36211	1.07263	1.33786	1.2206	1.23896	1.02587	0.944655	0.92728	0.930006	0.0001	0	0.0012	1.54552	1.07171	1.16563	0.974125	0.763824	0.899396	0.931252	0.792606	0.830192	21	2	0.002	-0.011	0.001
8790				BF414018	0.976793	1.59924	1.05569	1.02321	1.53833	0.874691	1.65631	0.905712	0.698225	0.042	0	0.0575	0.890038	1.63157	1.15352	1.14998	0.938354	0.943803	1.34776	0.726518	0.628265	5	29	-0.004	0	-0.002
8791				XM_234037	0.558889	0.675196	1.01546	1.18371	0.973443	1.09227	0.765201	1.38155	1.59185	0.7765	0	0.2182	0.721329	0.688115	0.984541	0.970925	1.21955	1.11901	0.914754	1.24082	1.24566	1	1	0.02	0.003	-0.002
8792		Lpar6		XM_001071585	0.817862	0.805138	1.16403	1.52008	1.26141	0.996465	0.822444	1.08789	1.03765	0.045	0.0059	0.0226	1.00395	0.727893	0.863268	0.941163	0.918392	1.0145	0.9867	1.00353	1.005	9	30	0.016	-0.005	-0.002
8794				A_44	1.157	1.56528	1.19559	0.930863	1.18184	0.76015	0.915266	0.790918	1.56805	0.9457	0	0.015	1.77574	1.63042	1.04179	1.00737	0.852922	0.992626	0.935539	0.864821	0.760636	6	7	0	0.002	-0.031
8807				AA819547	1.30634	1.23329	1.00952	1.05139	1.33553	0.779274	1.13067	0.862847	0.662847	0.0004	0	0.0184	1.31371	1.13475	0.990476	0.850793	0.776615	0.79665	1.03889	0.68072	0.615811	5	7	-0.005	-0.01	0.002
8810				NM_031984	0.844673	0.747585	1.10916	1.29012	1.03576	0.995062	0.939436	1.42751	1.68228	0.0032	0	0.1767	1.03202	0.682176	0.924948	0.830936	0.767009	1.00494	0.94503	1.08263	1.1874	1	14	0.019	-0.001	0.007
8811	24516	Jun	Jun oncogene	NM_021835	0.883501	0.860263	0.625024	0.757807	0.695253	0.658856	1.32376	1.01793	1.91448	0.0001	0	0.8481	1.1189	1.4489	0.881138	0.982071	0.833012	1.18911	1.58883	2.13466	3.07371	23	14	0.011	-0.005	-0.008
8823	500037	Foxp2	forkhead box P2	XM_575393	1.62635	1.07211	0.988687	0.937248	1.08729	0.855529	1.04959	0.900546	0.774526	0.3212	0	0.487	1.76732	1.08778	1.08064	1.00268	0.94295	0.997321	1.12503	0.812537	0.812996	2	2	0.006	-0.018	-0.001
8828	362505	Ccl27	chemokine (C-C motif) ligand 27	XM_342823	1.7921	1.46582	1.17268	1.14675	1.16423	0.849527	0.974941	0.989845	0.797294	0.1733	0	0	1.76758	0.937532	1.26068	0.934302	0.916218	0.990188	1.21956	1.00981	0.85419	2	2	-0.001	-0.012	-0.004
8835	287522	Smg6	Smg-6 homolog, nonsense mediated mRNA decay factor (C. elegans)	XM_220702	1.3755	1.04313	0.868341	1.06987	1.02676	0.895564	0.996454	0.980668	1.05591	0.3125	0	0.0048	1.57598	1.0086	0.940334	0.847951	0.840681	1.00355	1.17476	0.887347	0.868203	2	28	0.005	-0.014	-0.001
8852	29189	Fdx1	ferredoxin 1	NM_017126	1.24685	1.0974	1.67776	1.71318	1.53894	1.56103	1.00786	1.33612	0.992145	0	0	0	1.13845	0.795539	0.898722	0.498521	0.41381	0.512208	0.55111	0.79104	0.855435	13	16	0.008	-0.012	0.022
8854	290923	Aga	aspartylglucosaminidase	NM_001031641	0.675905	0.699377	0.996529	1.07362	0.842537	0.923709	0.766266	1.37603	1.61971	0.1507	0	0.4753	1.00347	0.692132	1.0465	1.01906	0.960852	1.12946	0.953793	1.30561	1.34851	1	1	0.018	-0.003	-0.005
8859	298280	Slc35d1	solute carrier family 35 (UDP-glucuronic acid/UDP-N-acetylgalactosamine dual transporter), member D1	XM_216462	1.1161	0.953448	0.986354	1.01365	1.52531	0.937891	1.1873	1.01398	0.875412	0.1079	0.0059	0.1532	1.06851	1.02487	0.928665	0.979694	0.946678	1.0277	1.13886	0.886146	0.853019	4	18	0.008	-0.006	0.002
8866	362118	Fam125b	family with sequence similarity 125, member B	XM_342420	1.16698	1.00733	0.983949	1.0426	1.51152	0.922329	1.17785	0.997586	0.870255	0.0862	0.0007	0.1128	1.10403	1.05574	0.938795	1.00241	0.95996	0.997109	1.12213	0.908618	0.863603	4	18	0.009	-0.005	0
8867	300521	Tbrg1	transforming growth factor beta regulator 1	NM_001009344	0.639507	0.72547	1.03656	1.14483	0.886638	1.10895	0.858929	1.32658	1.74031	0.6159	0	0.4542	0.778104	0.74859	0.992048	0.937745	1.00795	1.04494	0.873055	1.25426	1.45058	1	1	0.018	0.001	0
8868	24598	Nos1	nitric oxide synthase 1, neuronal	NM_052799	1.14458	0.972186	0.99992	1.04616	1.51844	0.937498	1.18572	0.97401	0.861829	0.0527	0.0068	0.1962	1.06351	1.01835	0.926058	1.00008	0.950699	1.00897	1.05923	0.881399	0.87465	4	18	0.01	-0.007	0.003
8872	171547	Crispld2	cysteine-rich secretory protein LCCL domain containing 2	NM_138518	0.952155	0.791151	0.651863	1.01033	1.29839	0.979559	1.02135	1.37425	0.987353	0.1776	0	0.0062	0.770358	0.989665	1.07821	0.772825	1.0233	0.883252	1.33356	1.5897	1.50547	20	11	0.013	0	0.002
8874				TC563787	1.17008	1.00012	0.99988	1.05864	1.55141	0.975721	1.24534	1.01155	0.878806	0.0536	0.0063	0.3888	1.14561	1.04057	0.957795	0.999241	0.941026	0.992295	1.11438	0.914933	0.829244	4	18	0.01	-0.005	-0.001
8875				CB547296	1.18977	0.998275	0.99334	1.04797	1.50581	0.92194	1.1813	0.983082	0.882798	0.064	0.0015	0.0648	1.08382	1.06584	0.935749	1.00172	0.949009	1.02216	1.12151	0.90206	0.885075	4	18	0.009	-0.007	-0.001
8886				TC526125	0.970483	0.794802	0.817639	1.21901	1.45879	1.12498	1.16416	1.14478	0.965291	0.004	0	0	0.848891	0.658801	0.76436	0.768702	0.70379	1.02952	1.49298	1.20506	1.30406	20	11	0.012	0.003	0.007
8889	311827	Adamtsl2	ADAMTS-like 2	XM_001078833	1.50946	1.02935	0.923185	1.03577	0.897661	0.850941	0.744763	0.844514	1.00499	0.0057	0	0.0488	1.52417	0.931185	1.00699	0.950318	0.956736	0.995009	1.11383	1.31726	1.27921	2	28	0.008	-0.014	-0.009
8908	282819	Ppif	peptidylprolyl isomerase F (cyclophilin F)	NM_172243	1.20556	1.23056	1.18696	1.0347	1.08502	0.676956	0.965304	0.942623	0.802223	0.0431	0	0.0083	1.09078	1.05688	1.06923	0.922594	0.894131	0.937332	1.05618	0.724568	0.666591	21	26	0.002	-0.007	-0.003
8912				AW917894	1.35919	1.1548	1.01378	1.04629	0.986221	0.707144	0.831941	0.840628	0.875623	0.0363	0	0.0045	1.58919	1.02673	1.19729	0.939893	0.899865	1.1028	1.1645	0.858241	0.840194	2	26	0.005	-0.018	-0.01
8913				TC521878	1.2176	1.03765	1.12627	1.16346	1.23272	0.786959	0.913824	0.966877	0.837352	0.1402	0	0.0002	1.60667	1.13739	1.05193	0.806093	0.69023	0.871364	1.03312	0.818234	0.834599	3	2	0.005	-0.017	0
8917				XM_001081628	1.39119	1.07391	0.978448	1.02155	1.13179	0.774287	0.956604	0.875402	0.840214	0.5239	0	0.0117	1.62997	1.09796	1.05217	0.795047	0.754468	0.887354	1.36604	1.02555	0.95711	2	28	0.006	-0.013	-0.005
8918	25757	Cpt1a	carnitine palmitoyltransferase 1a, liver	NM_031559	0.945192	1.52992	0.814587	0.991637	0.533213	1.00836	0.989358	1.98135	0.936955	0.611	0	0	1.32495	1.03554	1.32594	0.559688	0.793972	1.16567	1.36442	0.676308	1.08122	17	28	0.006	-0.008	0.001
8924	294810	Tars	threonyl-tRNA synthetase	NM_001006976	0.536572	0.58545	1.00824	1.23429	0.837806	0.991759	0.687237	1.18976	1.43172	0.0685	0	0.4518	0.547136	0.645276	0.923956	1.14704	1.16051	1.36192	0.82707	1.60609	1.4849	1	1	0.025	0.007	-0.011
8935				AJ225642	1.39028	1.27326	1.04671	1.08572	1.62061	0.925734	1.26248	0.953285	0.716161	0.0001	0	0.0015	1.38971	1.1892	0.92589	0.948248	0.849081	0.906684	1.20818	0.745654	0.68786	5	7	0.001	-0.01	0.003
8939				XM_227906	0.395079	0.584526	0.891612	1.43125	0.966264	1.34251	0.799287	1.49433	1.66316	0.823	0	0.8367	0.49154	0.679701	0.787347	1.03374	1.08095	1.3707	0.876038	1.32148	1.43794	1	1	0.023	0.005	-0.001
8941	300632	Olr1332	olfactory receptor 1332	NM_001000477	1.12682	1.0172	0.982803	1.10895	1.52575	0.898618	1.12737	0.976858	0.947548	0.1269	0.0057	0.0189	1.11992	1.02182	0.981224	0.982764	0.941007	1.14287	1.17435	0.873291	0.827067	3	18	0.01	-0.006	-0.003
8943				BG670404	1.15849	0.984623	1.00672	1.04974	1.53797	0.953046	1.22022	0.986256	0.890749	0.08	0.0032	0.2185	1.12674	1.05991	0.942504	0.993285	0.970413	1.02733	1.11314	0.878199	0.860266	4	18	0.009	-0.007	-0.001
8945				TC540103	1.18393	1.00087	0.986372	1.0664	1.51434	0.940079	1.23802	0.989244	0.919668	0.035	0.0015	0.1115	1.15057	1.04073	0.981835	0.999125	0.924758	1.01437	1.11518	0.892084	0.838621	4	18	0.008	-0.004	0.001
8946				BF283760	1.19145	0.997211	0.99697	1.06238	1.53763	0.95563	1.22606	0.991614	0.868807	0.062	0.0006	0.16	1.11626	1.08229	0.94871	1.00437	0.966054	1.00279	1.12861	0.897483	0.854875	4	18	0.009	-0.006	-0.001
8947	303798	Arvcf	armadillo repeat gene deleted in velo-cardio-facial syndrome	XM_221276	2.30971	1.44719	1.12645	1.13712	1.09647	0.892321	0.842967	0.939099	0.838048	0.3663	0	0.0525	2.71391	1.2434	1.13098	1.02205	0.828796	0.918308	0.977953	0.899028	0.829606	2	2	0.007	-0.014	-0.006
8948	83842	Crot	carnitine O-octanoyltransferase	NM_031987	1.42617	0.792522	1.32419	1.39576	1.01986	0.846197	0.526861	1.01485	0.950686	0.1781	0	0	1.53458	0.581705	0.985152	0.591411	0.612133	0.79678	1.08616	1.2667	1.20574	21	28	0.009	-0.014	0
8950	83501	Cdh2	cadherin 2	NM_031333	1.18956	1.01319	1.10881	1.06455	1.34788	0.82778	0.8977	1.08026	0.986812	0.6716	0.0002	0	1.82541	0.939803	1.06038	0.860565	0.74721	0.95506	1.41537	0.970451	0.855977	3	28	0.006	-0.012	-0.002
8951	300577	Olr1252	olfactory receptor 1252	NM_001000454	1.13856	0.964624	0.978157	1.05043	1.57524	0.929736	1.13508	1.00141	0.864886	0.1013	0.0044	0.0843	1.11581	1.03144	0.927676	0.998595	0.934568	1.00283	1.11564	0.871182	0.869064	4	18	0.009	-0.007	0
8952	313243	Exosc3	exosome component 3	XM_233001	1.5745	1.13427	0.920495	0.998671	1.00133	0.992383	0.917244	0.910686	0.911787	0.8128	0	0.3973	1.41968	1.1193	1.0371	1.03279	0.809307	1.01146	1.06198	0.903358	0.818404	2	7	0.004	-0.012	-0.005
8954		40239		NM_001034108	0.598722	0.858092	1.03528	1.09835	0.913879	1.10905	0.91728	1.21939	1.22627	0.4251	0	0.2769	0.744349	0.731744	0.925707	0.949312	1.02534	1.06089	0.974661	1.07041	1.14933	1	1	0.014	0.002	-0.001
8959				BG376172	1.12529	0.99347	0.962453	1.06651	1.50125	0.924913	1.20663	0.987561	0.883537	0.1181	0.0007	0.1837	1.09996	1.05329	0.982859	0.971107	1.00653	1.00661	1.12726	0.881228	0.874124	4	18	0.01	-0.007	0
8969	432360	Sgce	sarcoglycan, epsilon	NM_001002023	1.88592	1.08902	1.17008	1.1742	1.09717	0.834074	0.788284	0.756008	0.856416	0.0501	0	0.038	2.44039	1.19503	1.17884	1.02551	0.972427	0.974492	0.933514	0.920804	0.86673	2	2	0	-0.022	-0.009
8970	303635	Fam20a	family with sequence similarity 20, member A	XM_573215	0.827264	0.823693	0.844156	1.01235	0.808064	0.814736	0.631512	1.05248	0.987651	0	0.015	0.0213	1.25267	0.775405	0.987493	1.13901	1.35012	1.64788	1.23665	1.29847	1.20954	17	19	0.015	-0.004	-0.019
9031	305471	Zfp278	zinc finger protein 278	XM_223592	1.15041	1.00043	0.962292	1.07897	1.51366	0.965883	1.1931	1.03802	0.877089	0.0382	0.0036	0.199	1.17875	1.03215	0.926219	0.973529	0.94108	0.999568	1.08355	0.913786	0.860609	4	18	0.01	-0.008	0
9033				A_44	1.28538	0.980855	0.993567	1.14609	1.20708	0.960957	0.906147	1.07201	1.00643	0.7678	0	0.0195	1.52148	0.984391	1.04224	0.96734	0.991	1.06494	1.13577	0.883075	0.933942	15	2	0	0.002	-0.031
9035	681383	LOC681383	similar to Protein C10orf11 homolog	XM_001059639	2.46559	0.766353	0.855574	1.69624	2.35681	1.76578	2.022	2.42829	2.10932	0	0	0	2.52138	0.615489	0.594214	0.621411	0.620204	0.674839	0.962935	1.03707	0.937969	20	2	0.008	-0.015	0.031
9036	367039	Dock6	dedicator of cytokinesis 6	XM_345909	1.49237	0.909434	0.937116	1.08064	1.20512	0.937776	1.19904	1.02557	1.10323	0.5606	0	0.0374	2.03774	0.919642	0.985442	0.989859	0.861346	1.0068	0.993197	1.10984	0.89192	15	2	0.006	-0.014	-0.001
9038	405285	Olr1474	olfactory receptor 1474	NM_001000943	1.14115	0.996329	0.988229	1.05953	1.50374	0.971455	1.19265	0.969294	0.887701	0.0651	0.0032	0.218	1.11554	1.02792	0.949267	1.01748	0.963305	1.00367	1.07188	0.909098	0.872247	4	18	0.009	-0.006	-0.001
9044	290796	Tmem66	transmembrane protein 66	U03630	1.16478	0.988012	0.989077	1.09954	1.51692	0.952269	1.20356	1.01092	0.869394	0.0371	0.003	0.0965	1.12248	1.06887	0.937512	0.972545	0.921781	1.0156	1.11505	0.898469	0.84738	4	18	0.006	-0.005	0
9046	287552	Blmh	bleomycin hydrolase	NM_001034163	1.0187	1.09636	0.989344	0.925859	0.804075	0.684834	0.617062	0.800644	0.860692	0.0001	0.0049	0.0108	1.33903	1.07926	1.01066	1.01205	0.815233	1.09654	1.16501	1.0494	0.832452	21	7	0.008	-0.012	-0.014
9047	305234	Stbd1	starch binding domain 1	NM_001013988	0.716338	1.08381	0.911733	0.834177	0.802149	1.03225	1.13998	0.999753	1.09044	0.5506	0.0007	0.9319	0.616893	1.26148	1.1277	0.82325	0.890758	1.19618	1.21574	0.907725	1.00025	22	22	0.01	0	-0.004
9048	29156	Capns1	calpain, small subunit 1	NM_017118	0.489532	0.707866	0.91726	1.18484	0.855595	0.92541	0.563491	1.02444	1.21962	0.0001	0	0.0227	0.690905	0.671034	1.15034	1.33474	1.44544	1.62615	1.29723	1.16032	0.975555	1	8	0.021	0.005	-0.02
9049	287961	Cdc45l	CDC45 cell division cycle 45-like (S. cerevisiae)	XM_213587	1.41498	1.40501	1.40582	1.07451	1.20716	0.799047	0.985167	0.985461	2.53761	0.3263	0	0	3.14912	1.66515	0.962198	1.01454	0.802451	0.915734	0.949597	0.977014	0.827755	14	2	0.001	-0.025	0
9061				TC526537	0.976352	1.49536	1.47289	1.81814	1.60965	1.53219	1.30149	1.34285	0.938744	0	0.0001	0	0.567854	1.02365	1.07561	0.590488	0.462006	0.544378	0.5403	0.90975	0.791063	10	16	0.01	-0.005	0.02
9064	367176	RGD1565653	similar to transcription elongation factor B (SIII), polypeptide 2	XM_345990	0.65704	0.838983	1.07223	1.27476	1.02603	1.0384	0.895227	1.20205	1.13706	0.1909	0	0.0124	0.940557	0.747792	0.834468	0.871508	0.99048	1.00952	0.878245	1.21398	1.19761	1	14	0.012	0	0.001
9069				TC566087	1.52513	1.27697	1.19204	1.02991	1.17863	0.852882	1.01463	0.931862	1.62971	0.5507	0	0.0001	2.79425	1.45796	0.980419	0.985373	0.873026	0.970285	0.971052	0.910861	0.828758	6	2	0.002	-0.023	-0.002
9070	366792	Mettl7b	methyltransferase like 7B	NM_001024276	0.172416	0.341882	0.650751	1.06284	0.697592	0.952849	0.530022	1.1748	1.20732	0.0001	0	0.055	0.165034	0.434855	0.899089	1.33931	1.63927	1.62618	1.04715	1.19643	1.23259	1	8	0.019	0.002	-0.019
9079	300253	Eif4b	eukaryotic translation initiation factor 4B	NM_001008324	0.814294	0.968561	0.862123	1.00371	0.936248	1.00941	1.16005	1.44647	1.27055	0.0089	0	0.0077	1.09195	1.04999	0.898328	0.68094	0.663308	0.8833	1.08476	0.996294	1.09041	11	16	0.012	-0.007	0.007
9081	25675	Hmgcr	3-hydroxy-3-methylglutaryl-Coenzyme A reductase	NM_013134	0.501039	0.948307	1.22917	1.2003	1.13049	1.04303	1.41115	1.35551	1.99516	0.0002	0	0.2015	0.587703	1.0142	0.893158	0.941166	0.606627	0.838452	0.985802	0.842301	1.20916	23	22	0.018	-0.002	0.012
9088	290596	Ghitm	growth hormone inducible transmembrane protein	NM_001005908	0.306832	0.476068	0.970283	1.11432	0.609513	0.996864	0.572982	1.37016	1.69723	0.0952	0	0.0778	0.362718	0.507008	1.00314	1.01771	1.11617	1.3442	0.853722	1.22513	1.35995	1	1	0.027	0.012	-0.008
9092	24451	Hmox1	heme oxygenase (decycling) 1	NM_012580	1.07095	0.864116	0.951068	0.993586	0.808734	1.12377	0.811662	1.05018	2.26495	0.1905	0	0.1726	1.58112	0.748585	0.860597	0.834928	0.900122	1.09289	1.00641	1.43898	2.06203	14	14	0.014	-0.01	-0.002
9098	300839	Lysmd2	LysM, putative peptidoglycan-binding, domain containing 2	XM_217189	0.706963	1.0986	1.14887	1.11842	1.08396	0.93629	1.02192	0.943877	1.11129	0.0702	0	0.0161	0.586353	1.38802	1.36758	1.02162	0.828735	0.978378	0.846924	0.789981	0.948229	10	10	0.009	-0.002	-0.002
9099	361370	Tom1	target of myb1 homolog (chicken)	NM_001008365	0.690386	0.666643	0.924048	1.20184	1.001	1.15698	0.901446	1.30117	1.44978	0.6556	0	0.5051	0.704732	0.703741	0.818014	0.999004	1.21118	1.14468	0.924767	1.25855	1.30912	1	1	0.02	0.005	-0.002
9112	310375	Zfp131	zinc finger protein 131	XM_227104	1.30609	1.11485	1.06275	1.04617	1.17072	0.799608	0.975079	1.02492	0.906856	0.0089	0	0.0019	1.50071	0.97219	1.16379	0.863843	0.698716	0.836286	1.07568	0.788128	0.756243	5	7	0.003	-0.013	0
9116	301088	Ccr1l1	chemokine (C-C motif) receptor 1-like 1	XM_236742	1.13054	0.97	0.996219	1.05615	1.50584	0.883537	1.14083	1.00761	0.867935	0.0386	0.0008	0.0163	1.15912	1.03001	0.913604	0.94506	0.899689	1.00378	1.11229	0.855491	0.831581	4	18	0.009	-0.007	-0.002
9117	301027	Tessp2	testis serine protease 2	XM_217270	1.15973	0.990613	0.98392	1.05046	1.53198	0.949111	1.24809	1.01063	0.869481	0.0358	0.0013	0.0861	1.08668	1.08401	0.939438	0.968204	0.93085	1.00939	1.11934	0.897033	0.86396	4	18	0.009	-0.005	0
9130	59107	Ltbp1	latent transforming growth factor beta binding protein 1	NM_021587	1.73335	1.13611	0.934256	1.04901	1.09123	0.725164	0.698586	0.683149	0.742118	0.0003	0	0.0047	2.0089	1.29508	1.17818	0.936608	0.85897	0.950988	1.13152	0.936379	1.06704	2	2	0	-0.02	-0.011
9158				A_44	0.758797	0.802773	1.38996	1.57673	1.10365	0.97166	0.707519	1.19297	1.21958	0.3841	0.0007	0.253	0.939406	0.63014	1.24448	1.1716	0.901484	1.37013	1.02834	0.866961	0.865577	9	30	0	0.002	-0.031
9160	368158	Rorc	RAR-related orphan receptor C	XM_347322	0.912696	0.774997	0.909653	1.66691	1.25504	1.25182	1.12736	1.29406	1.36117	0.0002	0	0.568	0.999069	0.64239	0.758636	1.08845	0.914014	1.00093	0.91918	1.17911	0.971709	1	20	0.015	0	0.006
9166				BG379319	1.71421	1.30339	1.00948	1.03546	1.45399	0.83252	1.28094	0.941679	0.678002	0.0001	0	0.0001	1.82113	1.32332	0.990518	0.855795	0.722977	0.772952	1.19261	0.698125	0.632884	5	7	-0.005	-0.013	0.002
9172	59109	Ntrk1	neurotrophic tyrosine kinase, receptor, type 1	NM_021589	1.00806	0.911296	0.924088	3.09608	2.78419	10.0448	29.7755	20.4235	9.98798	0	0	0	0.942021	0.919661	0.839779	0.910628	0.920583	0.991942	1.1845	0.980653	1.65328	11	23	0.007	0.012	0.044
9180	140433	Lama5	laminin, alpha 5	XM_215963	1.37151	1.00722	0.931509	0.99082	1.10168	0.890054	1.04116	0.992781	0.964834	0.2176	0	0.0751	1.5432	1.04163	0.91306	0.886493	0.902203	0.920924	1.21078	1.24375	1.13031	2	28	0.009	-0.011	-0.004
9196				TC565036	1.55788	1.12749	0.993629	0.99841	1.3349	0.85416	1.00436	1.05042	0.915247	0.0184	0	0.0299	1.75493	0.970885	1.01397	0.866957	0.805956	0.80033	1.05565	1.00159	0.784176	2	2	0.003	-0.017	0.002
9197	303057	Slu7	SLU7 splicing factor homolog (S. cerevisiae)	NM_173836	1.15701	0.990959	0.99968	1.01565	1.55775	0.936361	1.21976	1.00077	0.874758	0.0655	0.0019	0.1945	1.08011	1.04565	0.938797	0.98677	0.975691	1.00032	1.11991	0.905666	0.867596	4	18	0.01	-0.006	-0.001
9198	64549	Inhbc	inhibin beta C	NM_022614	0.760643	0.541911	0.738246	1.00803	0.785307	0.951285	0.556124	1.01943	1.02078	0	0	0.053	1.1569	0.69563	0.991967	1.39352	1.66322	1.69143	0.757492	1.19615	1.0836	1	13	0.015	0.001	-0.018
9199				A_44	1.16668	0.98308	0.982128	1.06336	1.56485	0.947315	1.18597	1.01692	0.885545	0.0747	0.0098	0.1169	1.06815	1.08062	0.945135	0.971378	0.942856	1.02852	1.14536	0.906496	0.877312	4	18	0	0.002	-0.031
9207	366196	Crls1	cardiolipin synthase 1	NM_001014258	0.625996	0.857852	1.18292	1.3841	1.21671	1.17589	0.952115	1.34637	1.16761	0.0002	0	0.0766	0.688692	0.826842	1.02459	0.975409	0.756862	0.910403	0.836189	1.09458	1.13524	1	1	0.01	-0.007	0.005
9209	60393	Sult1d1	sulfotransferase family 1D, member 1	NM_021769	1.16872	0.98532	0.976212	1.01468	1.53154	0.944065	1.21829	1.01778	0.874397	0.1077	0.005	0.153	1.07418	1.06155	0.942066	0.96507	0.966069	1.03033	1.11443	0.936799	0.881438	4	18	0.009	-0.005	-0.001
9211	405128	Olr1617	olfactory receptor 1617	NM_001000839	1.15932	0.993533	1.00111	1.02348	1.58001	0.982727	1.21369	0.983845	0.855316	0.1422	0.0015	0.1466	1.09181	1.05833	0.982137	0.998888	0.964962	1.01281	1.17412	0.901061	0.881605	4	18	0.01	-0.004	0.001
9220	24211	Atp1a1	ATPase, Na+/K+ transporting, alpha 1 polypeptide	NM_012504	0.620126	0.552418	0.793715	0.9929	0.908865	1.0071	0.785332	1.4024	1.89192	0.0203	0	0.104	0.554678	0.57748	0.826348	1.19377	1.50093	1.56005	1.06434	1.59363	1.6323	1	1	0.018	0.003	-0.009
9224	314640	Tjp3	tight junction protein 3	XM_234924	0.997559	0.915641	0.942886	1.19965	1.18264	1.18401	0.774119	0.956012	0.945814	0.0404	0	0.0001	0.88386	0.805468	0.919563	1.05679	1.11519	1.46706	1.15844	1.67764	1.00244	13	19	0.01	0	-0.008
9230	50662	Runx1	runt related transcription factor 1	NM_017325	1.01258	0.899539	0.811524	0.987422	1.23354	0.910266	1.28498	1.15899	1.55366	0.0063	0	0.1258	1.05062	0.901502	0.85364	0.762996	0.720272	0.816874	1.15309	1.12184	1.22826	23	16	0.01	-0.005	0.009
9231				XM_213226	1.04557	1.8927	1.70021	1.24334	1.14031	0.718944	0.788606	0.810304	0.624926	0.2507	0	0.0033	1.34224	2.02254	1.57157	1.03236	0.869621	0.954387	0.96764	0.792111	0.787111	21	29	-0.002	-0.015	-0.011
9240	293624	Irf7	interferon regulatory factor 7	NM_001033691	0.544097	1.08117	0.960414	0.999876	1.23482	0.890181	0.827397	1.03507	1.13659	0.113	0	0.0009	0.467983	0.825164	1.00012	0.930301	0.88998	1.04781	1.41692	1.42183	1.68646	8	11	0.014	0.007	-0.004
9261				XM_575687	1.36258	0.974075	0.984332	1.12465	1.26352	0.931958	1.12437	1.01187	1.00272	0.0299	0	0.0485	1.53475	0.975612	1.05313	0.918803	0.856907	0.997278	1.09506	0.844756	0.818209	15	2	0.007	-0.011	-0.001
9262	303924	Upk1b	uroplakin 1B	NM_001024253	2.01859	0.994083	1.08729	1.08195	1.00592	0.889405	0.857401	1.0809	0.992719	0.7047	0	0.4133	2.43854	1.23129	0.968504	1.04432	0.673745	0.93808	0.876954	0.909473	1.18506	2	2	0.001	-0.013	-0.005
9263	305021	Sccpdh	saccharopine dehydrogenase (putative)	NM_001013985	0.762744	0.738986	1.13674	1.417	0.961461	1.13811	0.830166	1.28144	1.2875	0.2592	0	0.2747	1.01716	0.627919	0.982837	0.946224	0.918491	1.16004	0.945151	1.0813	1.15361	1	19	0.017	-0.003	-0.001
9273				TC551543	1.50939	1.15024	1.00216	1.13312	1.14396	0.867438	1.01631	0.997836	0.912117	0.1879	0	0.0049	1.6911	1.1565	0.99227	0.881295	0.813531	0.932555	1.17664	0.913145	0.932134	2	2	0.003	-0.014	-0.001
9274				AI030625	1.51728	1.39776	0.982325	1.06346	1.53799	0.957272	1.2602	1.01768	0.752964	0.0007	0	0.0629	1.39004	1.46422	0.972279	0.926131	0.899209	0.880779	1.14326	0.75933	0.696262	5	7	0	-0.01	0
9282				XM_226023	1.08164	0.997645	1.05764	1.25598	1.53403	0.82804	1.00236	1.02483	0.911421	0.0651	0.0683	0.0005	1.33798	0.957195	0.964968	0.933483	0.75118	1.05317	1.1472	0.894759	0.834664	3	28	0.009	-0.009	-0.002
9286	81654	Dlat	dihydrolipoamide S-acetyltransferase	NM_031025	0.720002	1.23498	1.58413	1.5699	1.47691	0.949768	0.92358	1.21155	1.42957	0.0024	0.0294	0.0511	0.94657	1.01514	1.33667	0.992243	0.722631	1.00776	0.915738	0.856382	0.729602	9	29	0.014	-0.009	0.002
9287				TC566319	1.00998	0.84694	0.850016	0.92479	1.34914	0.856303	1.07548	0.93572	0.914062	0	0	0.0013	0.990019	1.01435	1.10504	1.50844	1.44417	1.64036	1.64501	0.965269	0.899384	4	25	0.007	0.002	-0.011
9288				BM389508	1.15605	0.999202	1.00508	1.03466	1.50816	0.910647	1.1572	0.982513	0.843376	0.0777	0.0029	0.2651	1.07522	1.02383	0.922184	0.976352	0.95176	1.0008	1.09975	0.87677	0.85346	4	18	0.009	-0.005	-0.001
9290				AA997829	1.18061	1.13318	1.02022	1.06197	1.53334	0.776471	1.09754	0.921556	0.736679	0.1203	0	0.0502	1.29311	1.06204	0.974747	0.948139	0.979784	0.906051	1.08386	0.816926	0.754263	5	7	0.004	-0.007	0.001
9293				AA997322	1.5522	1.63585	0.960192	1.01713	1.70032	0.875907	1.36133	0.982874	0.471634	0.0149	0	0.0713	1.49231	1.41344	1.02829	0.959241	0.878831	0.8352	1.25053	0.705506	0.551074	5	7	-0.01	-0.007	0.004
9295				AABR03130795	1.15322	1.01719	0.975307	1.04302	1.55192	0.93342	1.20413	0.977852	0.873765	0.0792	0.0029	0.2148	1.09476	1.0714	0.906231	0.982809	0.960318	1.02112	1.1143	0.908467	0.852132	4	18	0.009	-0.007	0.002
9311	691431	LOC691431	similar to mitochondrial carrier protein MGC4399	XM_001078245	1.33221	0.956786	1.02622	0.99885	0.95788	0.746619	1.06959	1.07002	0.980354	0.6518	0	0.0059	1.91142	0.981503	1.03032	0.956476	0.807252	1.04639	1.03323	0.809937	1.00115	2	2	0.006	-0.015	-0.003
9329				A_44	0.916606	1.00611	0.993894	1.33663	1.27698	0.750421	0.961354	1.16531	1.24803	0.2373	0.4715	0.003	1.50583	0.827395	1.00887	0.911028	0.812648	1.15678	1.18194	0.875457	0.738326	9	26	0	0.002	-0.031
9336	296197	Dstn	similar to destrin	NM_001033666	0.449121	0.525809	0.982565	1.23412	0.819782	1.05433	0.636317	1.35208	1.53277	0.2829	0	0.3112	0.623528	0.475984	0.992614	0.961132	1.00739	1.35858	1.01244	1.2112	1.37856	1	19	0.024	0.006	-0.004
9359	362319	RGD1306626	similar to RIKEN cDNA 4930500J03	NM_001039612	1.9134	1.0189	0.922626	0.967458	1.20811	0.809256	1.03249	0.877295	0.795376	0.104	0	0.0675	2.16961	1.08052	0.981097	1.08463	0.960096	1.03152	1.11632	0.83069	0.802896	2	2	0.005	-0.016	0.002
9360	25086	Cyp2e1	cytochrome P450, family 2, subfamily e, polypeptide 1	NM_031543	1.26163	0.747339	0.857433	1.38334	1.14809	1.377	1.01225	1.67699	1.42953	0	0	0.0002	1.12919	0.527996	0.987753	0.574467	0.64598	0.628151	0.916083	1.04472	0.883592	1	28	0.012	-0.008	0.013
9364	64302	Rpl4	ribosomal protein L4	NM_022510	0.473529	0.697734	1.10299	1.17309	0.87297	1.07938	0.715193	1.35644	1.73485	0.5828	0	0.6063	0.672679	0.775689	1.01443	0.985569	0.788523	1.05693	0.822713	1.14499	1.26922	1	1	0.021	0	0
9368	29715	Slc8a1	solute carrier family 8 (sodium/calcium exchanger), member 1	NM_019268	1.1939	0.980374	1.01021	1.02373	1.64036	0.919796	1.20345	0.993281	0.879414	0.0536	0.002	0.1251	1.09351	1.05462	0.936471	0.984503	0.948564	1.00672	1.12469	0.887875	0.848128	4	18	0.009	-0.007	-0.001
9369	293524	Bag3	Bcl2-associated athanogene 3	NM_001011936	0.555365	0.764601	0.93455	1.01915	0.943644	1.46037	1.44725	1.47595	1.46262	0	0	0.0001	0.35163	0.690039	0.98085	0.926491	1.13881	1.21578	1.42935	0.967165	1.17891	11	25	0.015	0.014	0.003
9372				AA945624	1.18797	1.06591	1.02112	1.02949	1.50597	0.950007	1.21237	0.968914	0.835753	0.0275	0	0.1481	1.13766	1.07313	0.957094	0.978883	0.928557	0.971562	1.1627	0.872528	0.808597	4	18	0.008	-0.006	0
9373				BF550248	1.3548	1.02156	0.960863	1.01427	1.51115	0.959553	1.19725	1.0265	0.933538	0.1045	0.0002	0.3213	1.26905	1.06854	0.941423	0.985728	0.947596	0.972895	1.18541	0.951654	0.896086	4	7	0.007	-0.007	0
9379	114856	Dusp1	dual specificity phosphatase 1	NM_053769	0.578694	0.599973	0.591676	0.97518	0.785386	0.887874	1.09413	1.63985	2.60578	0.5276	0	0.2207	0.78874	0.55358	0.880542	1.02482	1.17032	1.62997	1.24348	1.13462	1.2629	23	19	0.026	0.001	-0.005
9380				AF203698	1.10172	0.996099	1.01301	1.10849	1.54172	0.901439	1.11216	0.953712	0.901465	0.0317	0.0048	0.042	1.08387	1.00605	0.955734	0.942349	0.899005	1.0039	1.15492	0.834751	0.828046	3	18	0.008	-0.004	-0.001
9384	117096	Nlgn2	neuroligin 2	NM_053992	1.17687	0.987105	0.96581	1.04458	1.53481	0.949737	1.19715	0.951906	0.877629	0.1057	0.0026	0.1574	1.12073	1.04352	0.931667	1.01436	0.944634	1.0129	1.09794	0.900145	0.867789	4	18	0.01	-0.007	0
9396	313375	Cyp2j3	cytochrome P450, family 2, subfamily j, polypeptide 3	NM_175766	0.491356	0.8825	1.24228	1.40487	1.50057	0.739277	0.614783	1.11331	0.958281	0.4615	0	0.0015	0.429219	0.994309	1.37965	1.05456	0.714878	1.31658	1.36419	1.00569	0.957956	9	25	0.016	0.004	-0.008
9398	311441	Trmt6	tRNA methyltransferase 6 homolog (S. cerevisiae)	XM_230548	1.12599	1.07763	1.17226	0.982047	1.07594	0.703139	0.92749	0.910455	1.07403	0.1855	0.0016	0.0206	1.13766	1.24551	1.3771	0.799244	0.571893	0.835816	1.01795	0.817835	0.791174	6	29	0.006	-0.015	-0.003
9421				XM_234370	0.560643	1.08946	1.13727	1.33802	0.94398	0.932688	0.619164	1.18575	1.05695	0.9018	0	0.2328	0.701886	1.05422	1.1155	1.04833	0.951673	1.18088	0.813047	0.87222	0.951296	12	12	0.013	0	-0.007
9422	306945	Hist1h2bh	histone cluster 1, H2bh	XM_001054570	0.523278	0.702798	0.908867	1.02593	0.860185	0.949669	0.811176	1.03744	1.11196	0.1009	0	0.0058	0.411659	0.597036	1.19803	0.989753	1.11291	1.10974	1.01025	1.08494	1.07838	1	8	0.015	0.012	-0.006
9424	24577	Myc	myelocytomatosis oncogene	NM_012603	1.38253	1.31508	1.48982	0.928239	1.08774	0.622397	0.873519	0.754247	1.07176	0.3324	0	0.0034	1.52061	1.73757	1.22879	0.8745	0.464789	0.80048	0.870015	0.813793	1.07471	6	29	0.003	-0.019	-0.001
9431	291543	LOC291543	similar to glyceraldehyde-3-phosphate dehydrogenase	XM_001066230	0.616113	0.762943	0.96901	1.21882	0.942653	0.895771	0.722675	1.21971	1.38132	0.0068	0	0.007	0.848533	0.686976	0.981278	1.19869	1.48781	1.42308	1.01872	1.23364	1.07295	1	8	0.017	0.004	-0.012
9456				A_44	1.16079	0.985333	1.03156	1.04679	1.52941	0.922804	1.16494	0.97868	0.877866	0.0535	0.002	0.1245	1.12001	1.03007	0.946836	0.977926	0.929754	1.01467	1.12844	0.862043	0.84299	4	18	0	0.002	-0.031
9457				XM_001053443	1.15435	1.0132	0.978494	1.03802	1.55008	0.941543	1.18863	0.980271	0.898005	0.1	0.0044	0.3451	1.0952	1.04636	0.930531	1.00758	0.975677	0.992417	1.14581	0.891836	0.886161	4	18	0.01	-0.007	0
9458				CB544298	0.888177	0.741584	1.06723	5.05894	3.39263	11.9286	12.0934	12.2925	10.2923	0	0	0	1.22906	0.733932	0.77182	0.788433	0.703929	0.872678	0.932766	0.865668	1.29434	11	14	0.017	0.011	0.075
9461	24609	Odc1	ornithine decarboxylase 1	NM_012615	0.750668	1.03464	0.935332	1.02721	1.06092	1.02365	1.13112	1.2398	1.03398	0.0259	0	0.2077	0.641471	1.31537	0.976346	0.961511	0.815174	0.876083	1.0267	0.970201	0.849574	22	22	0.016	0.003	0
9466	307614	Cdh16	cadherin 16	NM_001012055	1.15707	0.982009	0.986863	1.11089	1.5461	0.95574	1.1861	1.01051	0.8864	0.0682	0.0017	0.0843	1.16081	1.04777	0.9756	0.989494	0.963376	1.04411	1.09692	0.89038	0.862269	4	18	0.009	-0.005	-0.001
9469	361388	Gab1	GRB2-associated binding protein 1	XM_341667	1.10133	1.01736	0.990034	1.06431	1.51207	0.903079	1.17337	0.972383	0.894299	0.0451	0.0058	0.037	1.08614	1.0434	0.968373	0.956949	0.914263	1.00997	1.08848	0.910195	0.856808	4	18	0.009	-0.006	0.001
9495	685707	LOC685707	similar to neuron navigator 1	XM_001063421	1.32991	1.0271	0.966395	1.02528	1.17377	0.892997	1.01626	0.896295	1.33315	0.4355	0	0.0174	1.62619	1.07671	0.941066	0.915584	0.830953	0.916063	1.15538	0.983739	0.961644	15	2	0.008	-0.013	0.003
9500	313843	Galm	galactose mutarotase (aldose 1-epimerase)	NM_001007704	1.22294	0.957565	0.999924	1.29091	1.28213	0.986772	1.21046	1.29529	1.17794	0	0	0	1.44663	0.741938	0.852355	0.712082	0.614292	0.950854	1.18684	0.827784	1.00008	15	28	0.008	-0.009	0.009
9501				XM_345652	1.45866	0.936458	0.961171	1.19943	0.829161	0.997822	0.781379	1.09311	1.10067	0.4533	0	0.0804	1.89447	0.85522	1.03787	1.05273	0.966264	1.21781	0.943398	0.881152	1.00218	2	2	0.008	-0.013	-0.006
9505	362041	Rpl34	ribosomal protein L34	XM_342342	1.16469	1.06121	1.0279	1.10364	1.21124	0.787398	0.966475	1.0084	1.01542	0.0014	0	0	1.51644	1.09976	0.982957	0.767192	0.617689	0.870986	0.991604	0.770452	0.826713	3	7	0.004	-0.011	0.003
9510	60660	Ppp2r2b	protein phosphatase 2 (formerly 2A), regulatory subunit B (PR 52), beta isoform	NM_022209	1.02003	1.04177	1.12067	1.36662	1.59197	1.18577	1.22293	1.0844	0.860175	0	0.0442	0.0001	1.04494	0.943149	0.854066	0.841136	0.786588	0.848257	0.979972	0.781515	0.916186	20	28	0.01	-0.004	0.011
9524				DV727166	1.18732	1.07992	1.18712	1.06637	1.07324	0.741639	0.85374	0.886323	0.929429	0.7581	0	0.0005	1.75033	1.03268	1.13248	0.854329	0.698919	0.967323	1.09418	0.695113	0.873352	21	2	0.004	-0.014	-0.003
9526				AI029061	1.36371	1.27568	1.02974	1.15262	1.4569	0.886972	1.08031	0.912634	0.773662	0.0049	0	0.0087	1.54119	1.19586	0.970256	0.958402	0.892319	0.878478	1.04297	0.777635	0.761565	5	2	0.003	-0.011	0.002
9529	25303	Abcc2	ATP-binding cassette, sub-family C (CFTR/MRP), member 2	NM_012833	0.356861	0.662202	1.19768	1.49306	1.40741	1.21601	1.25027	1.3896	1.04191	0	0	0.2455	0.351166	0.653637	0.951506	1.04433	0.958088	1.04611	0.826248	0.815934	0.911129	8	8	0.016	0.012	0.007
9533	85333	Slc25a4	solute carrier family 25 (mitochondrial carrier; adenine nucleotide translocator), member 4	NM_053515	2.17333	1.00844	0.980922	1.03207	1.01514	0.823618	0.834002	0.95525	1.40614	0.0557	0	0	5.95004	1.15331	0.941181	0.959375	0.826856	0.991558	0.89905	1.04534	1.06819	2	2	-0.006	-0.037	-0.001
9540				AA849222	0.692145	0.982181	0.746735	0.889155	1.00735	0.939966	1.11233	1.05334	1.07008	0.0455	0	0.0075	0.64805	1.03879	0.992652	1.13083	1.05585	1.22106	1.32886	0.93607	0.84108	11	25	0.007	0.005	-0.005
9542	64822	Fabp9	fatty acid binding protein 9, testis	NM_022854	1.15671	0.995047	0.968463	1.05678	1.54921	0.922811	1.21966	1.00495	0.894563	0.0757	0.0028	0.1776	1.0969	1.04496	0.944451	0.981061	0.990469	1.0291	1.11472	0.870266	0.901586	4	18	0.009	-0.005	-0.001
9543	500118	LOC500118	similar to RIKEN cDNA D330028D13	NM_001025771	1.16253	0.992329	1.00375	1.03664	1.5324	1.00147	1.20782	0.995163	0.877909	0.0832	0.0042	0.4074	1.11345	1.06356	0.951057	0.97358	0.970862	0.998534	1.14465	0.907531	0.859439	4	18	0.009	-0.006	0.001
9547				AA901000	1.18633	1.13618	0.990599	1.03531	1.64479	0.972485	1.24577	0.982358	0.888467	0.0133	0.0008	0.1571	1.06995	1.09611	0.952427	0.981454	0.948074	1.0094	1.13956	0.8827	0.856381	4	18	0.009	-0.007	0.001
9548	309400	Tmem2	transmembrane protein 2	XM_219898	1.16802	1.12165	1.04828	0.906304	1.17126	0.840522	0.963148	0.925704	0.97937	0.1583	0.0001	0.0869	1.54554	1.02063	1.14441	0.934689	0.917942	0.960315	1.13701	1.06925	0.909302	5	2	0.005	-0.013	-0.004
9550				BQ204181	1.16215	0.982364	0.967503	1.03487	1.5003	0.929932	1.21438	1.00428	0.88605	0.0534	0.0029	0.0843	1.1128	1.07065	0.928499	0.995716	0.917176	1.01013	1.098	0.87525	0.848272	4	18	0.008	-0.006	0.001
9560	313648	Ddost	dolichyl-diphosphooligosaccharide-protein glycosyltransferase	NM_001012104	0.520241	0.757912	0.952673	1.04733	0.776111	1.1066	0.770152	1.23325	1.38655	0.0532	0	0.2491	0.70282	0.763895	0.910129	1.06698	1.1725	1.2055	0.923221	1.2565	1.31363	1	1	0.017	0.004	-0.005
9563	298510	Pabpc4	poly(A) binding protein, cytoplasmic 4	XM_001054606	1.14228	1.53156	0.985936	0.713456	0.893409	0.773354	1.2076	1.24984	1.10212	0.0002	0	0.0472	1.28807	1.42941	1.01406	0.593325	0.536405	0.595759	0.831949	0.920372	1.02882	16	6	0.004	-0.014	0.01
9572	24329	Egfr	epidermal growth factor receptor	NM_031507	0.517482	0.574641	0.805183	1.19508	0.94912	0.855077	0.57681	1.12243	0.969932	0	0	0.0077	0.557831	0.619677	1.19879	1.4407	1.75004	1.80178	1.40582	1.30727	1.03007	1	8	0.018	0.01	-0.02
9576	116631	Nat1	N-acetyltransferase 1 (arylamine N-acetyltransferase)	NM_053853	0.661644	0.767439	1.0712	1.29634	1.22884	1.0208	0.851113	1.00417	0.98115	0.5427	0	0.0165	0.605069	0.727734	0.972045	1.11523	0.958049	1.17139	1.12486	1.00144	0.998564	8	25	0.012	0.006	-0.004
9580		Eif3a		XM_238649	1.08452	1.31831	1.22449	0.957905	0.923184	0.93567	1.04555	1.25975	1.1161	0.001	0	0.0914	1.23529	1.00275	1.36122	0.640859	0.549709	0.722991	0.966842	0.932694	0.997246	16	29	0.006	-0.012	0.008
9603	58812	Apln	apelin	NM_031612	1.25605	1.0084	1.07043	0.820975	0.841871	0.773129	1.03293	1.00691	1.52194	0.0817	0	0.2582	1.36902	1.05447	0.862652	0.858445	0.591613	0.762106	0.95804	1.14114	0.993087	16	28	0.005	-0.015	0.005
9614	309665	Tmprss3	transmembrane protease, serine 3	XM_228059	1.09246	0.993793	1.00621	1.11376	1.52109	0.846595	1.15481	1.02364	0.912584	0.0123	0.0008	0.004	1.19011	0.947311	0.960158	0.958436	0.901839	1.04922	1.09158	0.833485	0.794342	3	26	0.009	-0.007	-0.001
9618	192273	Slc22a25	solute carrier family 22, member 25	NM_138908	1.12855	0.999786	0.750212	0.776637	1.07258	0.65704	0.858959	0.72928	0.638437	0	0	0.0003	1.21151	1.10382	1.08886	1.00021	1.01194	1.13202	1.33221	0.649964	0.613313	5	26	0.009	-0.005	-0.004
9619				AA955401	1.16381	0.997356	0.96341	1.013	1.50602	0.978112	1.14711	0.963991	0.843576	0.1071	0.0009	0.1445	1.07817	1.04534	0.938716	1.00264	0.943337	1.018	1.12174	0.878427	0.843918	4	18	0.009	-0.006	0
9624				AI105127	1.20542	1.10271	0.935201	1.00841	1.58227	0.919122	1.28065	1.09991	0.838278	0.028	0	0.0274	1.1947	1.0909	0.982227	0.991587	0.931533	0.968039	1.19186	0.866507	0.817661	4	18	0.007	-0.006	-0.001
9626				AI008661	1.21303	1.01661	1.02361	1.10259	1.59739	0.945539	1.13317	0.983393	0.890086	0.0289	0	0.028	1.33674	1.0605	0.955705	0.947797	0.934566	0.964569	1.14239	0.881973	0.813032	4	7	0.008	-0.009	0
9627	314787	Cep290	centrosomal protein 290	XM_235095	1.19334	0.989725	1.01839	1.09188	1.54236	0.948883	1.14826	0.97535	0.910587	0.1151	0.0084	0.1524	1.17153	1.05513	0.998652	0.99209	0.921936	1.00135	1.1376	0.913705	0.866783	4	18	0.009	-0.007	0.001
9628				AI071098	1.1985	1.08668	0.957603	1.06499	1.54037	0.927025	1.19746	0.963921	0.871555	0.0396	0	0.0339	1.11074	1.09806	0.968559	1.02816	0.914168	0.971837	1.17659	0.882492	0.836027	4	18	0.008	-0.005	0.001
9629				BF400026	1.17095	0.973836	1.01808	1.0286	1.52745	0.954789	1.23325	0.988919	0.861659	0.039	0.0015	0.1193	1.11169	1.06117	0.938465	0.972179	0.945152	1.01108	1.09477	0.864388	0.866506	4	18	0.009	-0.006	-0.001
9630	366118	Olr736	olfactory receptor 736	NM_001001384	1.12265	0.98726	0.964739	1.08058	1.58367	0.923743	1.17416	0.989284	0.896669	0.0657	0.0067	0.0868	1.10591	1.03361	0.916206	1.01072	0.920022	1.02672	1.12649	0.868905	0.85709	4	18	0.009	-0.007	-0.001
9633				AI180418	1.16732	1.00738	0.977881	1.04263	1.57984	0.960796	1.19387	0.998025	0.882062	0.0667	0.0026	0.197	1.10977	1.07725	0.936678	1.00197	0.954575	0.982072	1.11179	0.910362	0.869382	4	18	0.009	-0.007	0.001
9644	25419	Crp	C-reactive protein, pentraxin-related	NM_017096	0.108042	0.557237	0.823272	1.24958	0.869413	1.24605	0.835064	1.4497	1.41017	0.3262	0	0.5454	0.0683187	0.560635	0.812657	0.997621	1.00711	1.33161	1.00238	1.31797	1.25006	1	1	0.035	0.026	-0.003
9647				XM_236649	0.898578	0.828553	0.891839	1.07431	1.13857	1.03179	0.957144	1.00155	1.93435	0.293	0.0015	0.1741	0.863062	0.856934	0.89418	0.998447	0.935011	1.03642	1.04005	1.17934	1.05337	23	11	0.014	-0.004	-0.001
9648	315308	Csrnp2	cysteine-serine-rich nuclear protein 2	A_44	1.64189	1.05827	1.07161	1.112	1.04666	0.813237	0.877828	0.926774	0.916001	0.8046	0	0.0752	1.85579	0.989035	1.12772	1.00475	0.869793	0.995251	1.0489	0.829868	0.778899	2	2	0	0.002	-0.031
9654	25405	Ccng1	cyclin G1	NM_012923	0.695832	0.907065	0.958308	1.14871	1.13841	1.00186	1.05787	1.39074	1.66192	0.0886	0	0.0372	0.826786	0.823754	0.881197	0.818317	0.731349	0.998136	1.46626	1.23139	1.41045	1	11	0.019	-0.002	0.003
9655	362248	Procr	protein C receptor, endothelial	NM_001025733	1.54181	1.16035	1.05716	1.00607	0.993925	0.788731	0.936552	0.812192	0.982735	0.463	0	0.0117	1.88857	1.07153	1.14278	0.80225	0.774465	0.939873	1.1117	0.933656	1.06994	2	2	0.004	-0.02	-0.006
9656	24891	Abcb4	ATP-binding cassette, sub-family B (MDR/TAP), member 4	NM_012690	0.801726	1.08886	1.19708	1.25478	0.955356	0.965657	0.635684	1.14154	0.850838	0.3592	0.0088	0.0002	1.37243	0.93105	1.13903	0.776964	0.798016	1.01753	0.982465	1.12433	1.16802	12	28	0.011	-0.01	-0.004
9658	312538	Mcm2	minichromosome maintenance complex component 2	XM_232168	1.08451	0.973033	1.09251	0.996309	1.02817	0.90821	0.996453	1.08528	2.83515	0.5209	0.0001	0.007	1.58918	0.995423	0.924026	0.992922	0.995146	1.00355	0.953626	1.20186	1.14591	14	2	0.011	-0.007	0
9671	24505	Ins1	insulin 1	NM_019129	1.14218	1.09661	0.939786	1.04432	1.19381	0.930704	1.13913	1.09855	0.821651	0.1057	0	0.0145	1.50626	0.983941	0.982133	0.822768	0.854323	0.856654	1.12039	1.01606	0.823334	5	7	0.004	-0.013	0.003
9682	294283	Rgl2	ral guanine nucleotide dissociation stimulator-like 2	NM_212547	1.21199	1.01136	0.969722	1.00721	0.922433	0.85449	0.935652	0.968876	1.31768	0.1395	0.0001	0.0158	1.57673	0.992793	1.0292	0.923758	0.899186	1.07186	1.15677	1.09996	0.953351	14	28	0.009	-0.013	-0.007
9691	362119	C5	complement component 5	XM_345342	1.0671	1.30368	0.888371	0.896006	0.884835	1.00823	1.13069	1.27693	1.21906	0.464	0	0.2324	1.06721	0.965764	0.991771	0.752696	0.881099	0.786343	0.894739	1.33434	1.66343	16	14	0.009	-0.005	0.005
9692	25518	Ppia	peptidylprolyl isomerase A (cyclophilin A)	NM_017101	0.562459	0.821077	0.985709	1.03852	0.837333	1.02776	0.700115	1.04231	1.13643	0.1785	0	0.4715	0.688192	0.797453	1.01429	0.983423	1.10226	1.04185	0.779401	1.10678	1.06891	1	1	0.015	0.003	-0.006
9694	291948	Pgrmc1	progesterone receptor membrane component 1	NM_021766	0.656865	1.06934	1.35376	1.13039	1.10196	0.858253	0.819231	0.935788	0.793844	0.5026	0	0.0008	0.503572	0.941855	1.27778	1.16722	1.05815	1.1338	1.2529	0.824836	0.841546	12	25	0.008	0.004	-0.009
9699	25391	Atp2a3	ATPase, Ca++ transporting, ubiquitous	NM_012914	1.048	0.931616	0.863888	1.06122	1.18762	0.865448	0.974006	0.960373	4.31412	0.6088	0.0094	0.1196	1.03848	0.986067	0.983705	0.847516	0.911154	1.01393	1.07147	1.51111	1.26355	23	16	0.013	-0.008	0.001
9701	366347	RGD1310641	similar to hypothetical protein	XM_345515	1.19648	1.00932	0.986506	1.07611	1.53526	0.954551	1.21097	0.990678	0.870739	0.0515	0.0026	0.1536	1.09536	1.07546	0.949628	0.985648	0.95578	1.02165	1.1181	0.895928	0.87908	4	18	0.01	-0.005	0
9711	25757	Cpt1a	carnitine palmitoyltransferase 1a, liver	NM_031559	0.928364	1.47727	0.819508	0.991065	0.563487	1.03796	0.947134	1.97396	0.930465	0.657	0	0	1.33273	1.00893	1.29083	0.570014	0.78339	1.16482	1.33733	0.679889	1.12356	17	28	0.006	-0.008	0.001
9712	691307	Lrrc39	leucine rich repeat containing 39	XM_001073285	1.22119	0.996407	1.00204	1.02551	1.52803	0.926113	1.20913	1.00357	0.882587	0.0653	0.0005	0.1946	1.21925	1.03718	0.945349	0.955761	0.949171	0.997963	1.10821	0.868115	0.868756	4	18	0.008	-0.008	-0.001
9713				AA964862	1.30411	0.9991	0.968234	1.03317	1.51109	0.935139	1.19131	1.00168	0.873994	0.0314	0.0001	0.1928	1.20714	1.04262	0.909153	1.0009	0.927465	0.970395	1.09646	0.879025	0.84845	4	18	0.009	-0.007	-0.001
9714	288880	Olr952	olfactory receptor 952	NM_001000074	1.15057	0.987261	0.968645	1.03381	1.58232	0.941751	1.22702	0.988665	0.878489	0.1576	0.0038	0.1314	1.11328	1.08056	0.9412	1.02132	0.946334	1.01134	1.13312	0.892621	0.882589	4	18	0.01	-0.005	-0.001
9715	689161	Gabarapl1	GABA(A) receptor-associated protein like 1	XM_001068997	0.826404	1.21552	1.1277	1.13877	1.161	1.00014	0.953239	0.999863	0.821601	0.0092	0	0	0.551497	0.868424	1.15478	1.02598	0.943784	1.04042	1.25798	0.770582	0.96524	10	25	0.006	0.003	-0.003
9716				TC526108	1.17002	0.994314	0.968364	1.0457	1.52069	0.949196	1.20381	1.00305	0.907218	0.1073	0.0065	0.2989	1.10104	1.08368	0.954293	0.996949	0.984945	1.03625	1.10563	0.886476	0.859337	4	18	0.009	-0.008	0.002
9718				BE116623	1.17948	1.01403	0.985572	1.02874	1.60731	0.965954	1.21922	1.01337	0.890176	0.091	0.0006	0.1754	1.13733	1.06627	0.951793	0.986631	0.986581	0.972949	1.18332	0.944555	0.903467	4	18	0.009	-0.008	0
9722				AA859292	1.27869	1.17169	1.00445	1.07916	1.69262	0.824678	1.31379	0.99555	0.765376	0.0531	0	0.0104	1.28266	1.2454	0.953485	0.990086	0.980888	0.961325	1.27318	0.836402	0.728857	4	18	0.003	-0.007	0.004
9729				AI059089	1.38066	1.05532	1.03226	1.0607	1.18261	0.710542	0.605222	0.72595	0.539003	0.1807	0	0.0002	1.69544	1.06458	1.06193	0.782779	0.704828	0.850648	1.02021	0.979794	0.618359	21	7	0	-0.019	-0.008
9731	311545	H13	histocompatibility 13	XM_230734	0.574189	0.732029	0.95497	1.04503	0.797331	1.30447	0.821441	1.36441	1.56202	0.0878	0	0.0751	0.644645	0.734745	0.914467	1.16321	1.43586	1.28692	0.94597	1.32241	1.52032	1	1	0.019	0.008	-0.005
9733				TC564474	1.28828	1.00742	1.07378	1.13483	1.34859	0.956121	1.11822	0.961146	0.86772	0.0255	0	0.0014	1.7007	1.00097	0.999031	0.901576	0.872382	0.926361	1.10741	0.851556	0.80776	5	2	0.006	-0.013	0.002
9755				XM_344423	0.601569	0.810527	1.07224	1.18428	0.998783	0.837109	0.724986	1.17719	1.45243	0.6343	0.0007	0.042	1.00926	0.805706	1.03625	0.823685	0.784581	1.07973	0.860391	1.00122	1.13447	9	24	0.016	-0.005	-0.001
9774	299282	LOC299282	Serine protease inhibitor	NM_182474	0.239927	0.770963	1.66929	1.31517	0.928874	0.718638	0.346006	0.436023	0.184076	0	0	0	0.1924	0.993786	1.65258	1.42655	1.65612	1.6148	1.17885	1.21526	1.00621	12	8	0.011	0.018	-0.033
9778				CB606190	0.630135	0.669478	0.856137	1.18404	1.34091	1.34453	1.24051	1.40088	1.32613	0	0	0	0.880144	0.634857	0.642705	0.557102	0.552596	0.627072	1.11986	1.30857	1.46421	8	11	0.013	0	0.018
9791	252958	Iiig9	IIIG9 protein	NM_145786	1.00244	1.07084	0.991444	1.22164	1.54748	0.798484	0.997561	1.01307	1.03371	0.0218	0.0336	0.0001	1.28669	0.864738	0.957253	0.915091	0.794438	1.09032	1.28788	0.771844	0.752102	3	26	0.008	-0.008	-0.001
9792	83501	Cdh2	cadherin 2	NM_031333	1.16283	1.02239	1.08904	1.07305	1.31362	0.813387	0.861114	1.0582	0.972759	0.793	0.0006	0	1.7986	0.907357	1.03007	0.841537	0.760292	0.977606	1.38441	0.961619	0.865455	3	28	0.006	-0.012	-0.002
9797				XM_230620	1.16131	0.987317	0.993751	1.04481	1.59245	0.936167	1.1876	0.965812	0.881949	0.1715	0.0032	0.1894	1.12597	1.08567	0.945526	1.00625	0.977618	1.00906	1.10712	0.905669	0.872648	4	18	0.009	-0.006	-0.001
9800				XM_344429	1.16463	0.99481	0.96907	1.03551	1.52645	0.916476	1.23247	1.02015	0.866594	0.152	0.0036	0.2851	1.07893	1.06607	0.951115	0.99161	0.970632	1.00519	1.12772	0.934233	0.860147	4	18	0.008	-0.006	-0.001
9801	60326	Kcnv1	potassium channel, subfamily V, member 1	NM_021697	1.18784	1.01726	0.982658	1.04982	1.57566	0.988967	1.15482	0.989084	0.875484	0.0713	0.0018	0.2785	1.11363	1.06405	0.94837	0.984798	0.980662	1.01092	1.13276	0.903499	0.841193	4	18	0.009	-0.005	-0.001
9806				TC556399	1.51032	1.21079	0.994758	0.910541	1.09774	0.597283	0.65955	0.631459	0.653138	0	0	0.0003	1.68094	1.35941	1.3024	1.16187	0.887545	1.00524	1.22045	0.977555	0.97402	2	7	0.001	-0.018	-0.016
9809	301371	Mrps9	mitochondrial ribosomal protein S9	XM_217388	0.658233	0.6574	1.05008	1.22758	0.875356	1.12187	0.770275	1.30719	1.38493	0.1247	0	0.5827	0.755835	0.566081	1.01488	0.985124	0.942485	1.04377	0.776716	1.04794	1.06393	1	1	0.018	0.001	-0.001
9810				BG153357	1.30456	1.41077	0.947609	1.02427	1.40843	0.849543	1.26562	0.880148	0.595985	0.0005	0	0.0311	1.04479	1.33531	1.08202	0.975732	0.69858	0.763104	1.03719	0.679923	0.565113	5	29	-0.006	-0.006	0.005
9815	294286	Kifc1	kinesin family member C1	NM_001005878	1.07336	1.32031	1.18328	0.946835	1.11249	0.781989	0.975921	0.828498	1.6524	0.6524	0	0.0046	1.51984	1.56585	1.02408	1.04096	0.866213	0.941198	0.894351	0.884454	0.755561	6	29	0.01	-0.009	0
9818				ENSRNOT00000021284	0.736113	0.781292	1.22397	1.35434	1.13721	1.16634	0.873963	1.43272	1.38359	0.0005	0	0.5557	0.66408	0.692148	1.02213	0.97787	0.831396	1.12225	0.937504	1.04856	0.966535	1	1	0.017	0.002	0.003
9825				TC564657	1.12198	1.09522	1.01879	0.970314	1.06305	0.805487	1.00439	1.0191	0.623339	0.0349	0	0.1745	1.17685	0.995611	1.01754	0.805034	0.786201	0.76394	1.04064	0.782206	0.667577	5	7	0.005	-0.01	-0.001
9828	266689	Cyp4f6	cytochrome P450 4F6	NM_153318	0.985788	1.01792	0.947829	0.956235	0.896802	0.677621	0.58703	0.65205	0.460719	0	0	0.0001	1.18596	1.03811	1.17976	1.22783	1.33794	1.30187	1.2678	1.01421	0.916465	21	13	0.002	-0.003	-0.019
9850		Alg10		NM_139101	1.3481	1.25672	1.07603	1.00979	1.04576	0.904599	0.998963	1.00104	0.927706	0.0137	0	0.0198	1.51082	1.23098	1.08165	0.949307	0.804136	0.90421	0.998157	0.813933	0.809559	2	7	0.002	-0.011	-0.001
9854	24329	Egfr	epidermal growth factor receptor	NM_031507	0.591639	0.616103	0.805866	1.1669	0.927802	0.869538	0.664302	1.13041	1.00302	0	0	0.0073	0.663118	0.663221	1.20648	1.38481	1.72822	1.71013	1.42986	1.28018	0.996979	1	8	0.018	0.01	-0.02
9861				AA925527	1.26722	1.20906	0.945646	1.05013	1.36876	0.808523	1.2652	1.04032	0.784799	0	0	0.0024	1.28042	1.0417	0.95968	0.828018	0.737449	0.868283	1.1444	0.710168	0.608138	5	7	0.001	-0.008	0.003
9865	298107	Mup5	major urinary protein 5	NM_203325	0.580516	0.501288	0.514032	1.07592	0.924077	0.711176	0.630774	0.600412	0.469577	0	0	0	0.573851	3.1656	78.7113	683.8	698.148	654.11	721.349	275.357	4.15307	13	20	0	0.023	-0.135
9873				XR_008242	1.41654	1.37399	1.0953	0.857243	0.94417	0.790773	0.924872	0.866378	0.938467	0.0007	0	0.9408	1.50726	1.54477	1.29139	0.989396	0.952027	0.878542	1.0106	1.03942	1.08464	7	29	0	-0.009	-0.006
9879				BM386352	1.17368	1.00085	0.986623	1.07983	1.50902	0.960287	1.24601	0.996622	0.903967	0.0328	0.0055	0.1835	1.10511	1.05262	0.97451	0.999155	0.938108	1.02104	1.10036	0.888543	0.868248	4	18	0.009	-0.005	-0.001
9880	288154	Hoxd13	homeo box D13	XM_221511	1.16228	0.980461	0.994628	1.03965	1.56665	0.919225	1.22201	0.964361	0.850455	0.0523	0.0005	0.1004	1.08909	1.04261	0.911713	1.00537	0.948839	1.00612	1.10309	0.874462	0.843707	4	18	0.01	-0.005	0
9881	64186	Ascl1	achaete-scute complex homolog 1 (Drosophila)	NM_022384	0.961807	0.858942	1.97386	6.33618	6.74564	24.1224	28.5187	22.3995	22.3442	0	0	0	1.01351	0.853341	0.827083	0.823405	0.802945	0.847782	0.98649	0.815944	3.31596	11	14	0.004	0.002	0.014
9882				AI113125	1.17294	1.00312	0.98607	1.03583	1.51215	0.908038	1.20046	0.961809	0.8532	0.1797	0.0006	0.1887	1.11653	1.04968	0.923891	0.996885	0.964635	1.00939	1.15412	0.898357	0.864124	4	18	0.009	-0.005	-0.001
9886				XM_218826	1.16017	0.994649	0.974997	1.05224	1.51189	0.965876	1.20396	0.996365	0.888611	0.0781	0.0035	0.2025	1.10022	1.05296	0.94676	1.00364	0.965806	1.03284	1.11003	0.90415	0.861253	4	18	0.009	-0.006	-0.002
9887				XM_216492	0.662386	0.711249	1.04383	1.10397	0.951323	1.01286	0.749257	1.12511	1.22147	0.8835	0	0.6739	0.848788	0.689248	1.01809	0.98714	0.982088	1.03876	0.839142	1.05499	1.10812	1	1	0.016	-0.001	-0.005
9893	296390	Ube2v1	ubiquitin-conjugating enzyme E2 variant 1	XM_001064478	0.628377	0.680219	0.873469	1.08691	0.996792	1.01193	0.832485	1.16751	1.42198	0.5026	0	0.4584	0.705936	0.626174	0.896596	1.00321	1.09633	1.19385	0.981216	1.18662	1.19646	1	1	0.019	0.002	-0.006
9902	365245	Saa4	serum amyloid A4, constitutive	NM_001009478	0.281308	0.54167	0.703117	1.0123	0.618737	0.767679	0.356007	1.20853	1.80664	0	0	0.1276	0.308617	0.696682	0.9877	1.83619	1.39783	2.05063	1.02844	1.69136	2.15815	1	1	0.029	0.013	-0.023
9910		LOC100360134		A_44	1.15707	0.992516	0.964815	1.03999	1.26849	0.906745	1.53093	1.12166	0.885586	0.0402	0.0028	0.2007	1.11907	1.00748	0.963809	0.976151	0.953718	1.03898	1.09459	0.876239	0.868176	4	18	0	0.002	-0.031
9913	444985	Dnmt3b	DNA methyltransferase 3B	NM_001003959	1.82848	0.943062	1.04471	1.1024	1.23633	1.02958	0.881262	0.871256	0.787687	0.2244	0	0.0082	2.21919	0.898423	1.06479	0.989382	0.758163	1.05125	1.01062	0.871106	0.683467	2	2	-0.001	-0.018	-0.003
9914				AW918781	1.50903	1.09331	0.968246	1.03112	1.13543	0.790945	1.04271	1.01424	0.991762	0.0112	0	0.0475	1.3972	1.00824	0.96206	0.81352	0.856124	0.930362	1.08973	0.900272	0.89026	2	28	0.005	-0.013	0
9922				XM_577714	1.28124	1.51106	0.953358	1.01995	1.47434	0.970022	1.3037	0.944658	0.818181	0.0778	0	0.0598	1.08621	1.27597	1.05477	0.980047	0.964664	0.963219	1.51583	0.854079	0.824569	5	18	0.003	-0.008	0.003
9954	154985	Cyp26a1	cytochrome P450, family 26, subfamily A, polypeptide 1	NM_130408	0.405624	0.76783	1.17181	2.08333	1.6429	1.09347	2.40594	2.39666	2.9022	0	0	0	0.260011	0.485935	0.416771	0.401284	0.283067	0.243362	0.906533	1.49052	1.85064	11	11	0.024	0.009	0.044
9956	308410	Rtn2	reticulon 2	NM_201562	1.46665	1.01821	0.954071	1.00181	1.38722	0.896425	1.10499	0.983225	0.998195	0.3249	0	0.0058	1.94755	1.00953	0.959658	0.9798	0.905399	1.00641	1.08669	0.8486	0.856196	15	2	0.005	-0.014	-0.004
9958	59323	Erbb4	v-erb-a erythroblastic leukemia viral oncogene homolog 4 (avian)	NM_021687	1.17133	0.990619	0.985387	1.06724	1.52455	0.939608	1.25593	1.00846	0.88533	0.0825	0.0056	0.1699	1.09224	1.08272	0.959795	0.991543	0.96046	1.02421	1.11338	0.907728	0.887468	4	18	0.01	-0.007	0.001
9960				XM_001064803	1.14437	1.01915	0.996211	1.03719	1.54695	0.928558	1.17341	0.972659	0.911469	0.0804	0.0053	0.1809	1.16647	1.08773	0.941601	0.975593	0.959126	1.00379	1.06721	0.8871	0.865127	4	18	0.008	-0.007	0
9962	29253	Maoa	monoamine oxidase A	XM_343764	0.666069	0.684978	1.00886	1.29981	1.12294	1.06768	0.830128	1.27891	1.32338	0.3361	0.0007	0.681	0.753275	0.629286	1.07121	0.962185	0.916435	1.28573	0.991141	0.944493	1.02087	1	19	0.018	0.005	-0.002
9964				AA926082	1.18326	0.997462	0.991884	1.03156	1.50301	0.944616	1.18242	1.00254	0.880095	0.0833	0.0028	0.1409	1.11182	1.04498	0.946738	0.994653	0.923719	1.00775	1.17624	0.897337	0.855646	4	18	0.008	-0.006	-0.003
9967		Stard9		XM_230493	1.15348	1.0017	1.03899	1.04878	1.59498	0.96128	1.1633	0.993852	0.888146	0.0963	0.0072	0.2628	1.16129	1.0849	0.947897	0.994606	0.978132	0.998298	1.10222	0.89288	0.874058	4	18	-0.001	-0.023	-0.003
9973				XM_343063	0.994892	1.51717	1.32145	1.30404	1.01422	1.0873	0.749709	1.05732	0.668755	0.0114	0	0.0012	0.984613	1.16837	1.58049	0.935753	0.83833	1.00511	0.814591	0.744494	0.743585	21	21	0.005	-0.008	-0.004
9974				XR_007613	1.31621	1.33065	1.05997	0.885041	0.941184	0.753344	0.863069	0.891438	0.977219	0.0007	0	0.8473	1.46169	1.50086	1.25455	0.97728	0.910522	0.89134	1.02272	1.04038	1.06984	6	29	0.001	-0.01	-0.006
9975				CB784117	1.20029	0.970011	1.01078	1.20067	1.56617	0.87062	1.03624	0.960488	0.898462	0.5783	0.003	0.0033	1.40234	1.09311	0.98922	0.952341	0.88218	1.09846	1.19563	0.924001	0.874924	3	7	0.008	-0.01	0
9976				AI228669	1.20632	1.01351	0.983647	1.04497	1.51109	0.958952	1.22373	0.972097	0.898604	0.0917	0.0031	0.2857	1.11522	1.05767	0.965051	0.986485	0.960128	1.01716	1.14459	0.885621	0.881032	4	18	0.01	-0.007	0.001
9977	367869	RGD1562039	similar to MGC82337 protein	XM_346335	1.16536	0.980799	1.00062	1.04748	1.53697	0.938351	1.16734	0.951017	0.85981	0.0903	0.0029	0.1567	1.07177	1.05541	0.934376	0.999378	0.9435	1.01441	1.11017	0.873743	0.856894	4	18	0.008	-0.006	0.001
9992				BF550875	2.41984	1.09393	0.990694	1.08375	1.36868	0.879568	0.99872	1.00128	0.890827	0.0006	0	0.0024	2.52368	1.02659	1.01323	0.842337	0.769777	0.855316	1.11266	0.748725	0.692257	2	2	0	-0.016	-0.001
10000	304368	Zcwpw1	zinc finger, CW-type with PWWP domain 1	XM_222057	1.06735	1.08978	0.972669	1.01354	1.19697	0.924621	1.03944	0.953197	1.23207	0.2765	0.0008	0.0002	1.72655	1.02969	0.931159	0.930084	0.789873	0.986456	1.06809	0.946701	0.734522	23	2	0.006	-0.014	-0.001
10011	29735	Slc16a7	solute carrier family 16, member 7 (monocarboxylic acid transporter 2)	NM_017302	0.693744	0.689059	1.03214	1.15122	0.938059	1.01367	0.986328	1.3835	1.33806	0.1002	0	0.4148	0.79137	0.550279	0.883345	0.848231	0.871111	1.07923	1.09467	1.21183	1.22868	1	11	0.018	0.002	0.002
10021				AI231180	1.61285	1.37195	1.01053	1.02817	1.48403	0.92025	1.68666	0.964234	0.597939	0	0	0.0452	1.71895	1.03174	0.989474	0.909875	0.832427	0.842488	1.23279	0.691496	0.539598	5	7	-0.007	-0.01	0.006
10024	641528	Dtnbp1	distrobrevin binding protein 1	NM_001037664	0.63439	0.618237	0.919815	1.17545	0.825325	1.06475	0.776972	1.35784	1.46788	0.3425	0	0.2845	0.821489	0.55571	0.962935	0.958767	1.03706	1.31573	1.03907	1.20003	1.24997	1	19	0.02	0.001	-0.005
10029				A_44	1.45144	1.15376	0.906665	1.01583	1.09592	0.831332	0.980398	0.9506	0.721269	0	0	0	1.44421	0.984169	0.982844	2.21892	3.23951	2.44402	2.02195	0.952772	0.738341	2	20	0	0.002	-0.031
10031	306659	Irx1	iroquois homeobox 1	XM_576873	0.518633	0.645227	0.913824	1.31837	1.11906	0.954557	1.66579	2.03649	2.33637	0	0	0.0896	0.482727	0.591521	0.644907	0.814013	0.659177	1.04544	1.17273	1.22875	1.40844	11	11	0.016	-0.005	0.013
10035	259244	LOC259244	alpha-2u globulin PGCL3	NM_147212	0.705045	0.592326	0.612352	1.02361	0.976395	0.842869	0.774337	0.715706	0.590932	0	0	0	0.669434	3.55131	61.2526	813.137	828.52	767.118	830.889	270.624	4.31528	13	20	0	0.031	-0.121
10041				A_44	1.14857	1.00902	0.957235	1.03245	1.594	0.939989	1.20216	0.990979	0.880907	0.1168	0.0038	0.1234	1.12714	1.07992	0.95103	0.989272	0.939527	1.01813	1.10777	0.897898	0.860085	4	18	0	0.002	-0.031
10042	295053	Spg20	spastic paraplegia 20 (Troyer syndrome) homolog (human)	XM_215564	1.00108	0.998917	1.41314	1.35864	1.44709	1.16908	1.26594	1.16481	1.13165	0	0.3212	0	1.00307	0.890138	0.897504	0.729879	0.605852	0.724729	0.800445	0.775018	0.967043	8	6	0.012	-0.007	0.01
10045				BQ194449	1.17587	1.00535	0.961588	1.06806	1.50625	0.939495	1.14121	0.982424	0.860562	0.1421	0.0015	0.185	1.0845	1.06801	0.947787	1.03423	0.965476	0.994654	1.12643	0.907668	0.868866	4	18	0.009	-0.006	-0.002
10048				AI177871	1.16398	0.99938	1.033	1.06264	1.55289	0.933773	1.19007	0.978621	0.860294	0.0663	0.0003	0.0971	1.17541	1.06676	0.964808	0.952553	0.927808	1.00062	1.17497	0.861814	0.834494	4	18	0.006	-0.007	0
10049				BF410803	1.16263	0.994203	1.00086	1.03921	1.50972	0.95303	1.20193	1.02319	0.87295	0.0652	0.0031	0.1723	1.10441	1.07106	0.943209	0.99914	0.948935	0.985713	1.13593	0.900836	0.870714	4	18	0.008	-0.007	-0.001
10050				AA818751	1.15922	1.00425	0.995748	1.08261	1.62832	0.964446	1.20912	0.985756	0.904102	0.0614	0.006	0.1228	1.11805	1.0491	0.981873	0.992454	0.94608	1.01859	1.14587	0.898551	0.879035	4	18	0.01	-0.008	0
10051	500761	Apof	apolipoprotein F	NM_001024351	0.6291	0.715928	0.885991	1.21411	0.965138	1.22564	0.827616	1.35125	1.05701	0.4405	0	0.2421	0.653491	0.564983	0.896283	1.23531	1.3797	1.44021	0.910413	1.18612	1.03486	1	8	0.015	0.007	-0.006
10052	293545	Gpr139	G protein-coupled receptor 139	NM_001024241	1.1177	0.98909	0.986207	1.06125	1.56911	0.957202	1.17783	1.01091	0.872757	0.0878	0.0038	0.11	1.08809	1.04791	0.926689	0.980225	0.939778	1.01786	1.18524	0.893675	0.861145	4	18	0.01	-0.007	-0.001
10053	404849	Olr621	olfactory receptor 621	NM_001000652	1.23461	1.00047	0.999532	1.05226	1.51916	0.958109	1.26242	0.996952	0.907284	0.0536	0.0014	0.1937	1.09942	1.07005	0.948292	0.980065	0.984247	1.04182	1.13712	0.934917	0.882648	4	18	0.008	-0.005	-0.001
10055	361243	Cdkal1	CDK5 regulatory subunit associated protein 1-like 1	XM_001061875	1.18142	1.00501	0.987974	1.08561	1.53333	0.954045	1.17834	0.99499	0.888595	0.0455	0.0049	0.2181	1.09628	1.05473	0.946439	0.976467	0.953718	1.007	1.13624	0.888853	0.861146	4	18	0.009	-0.006	-0.002
10057				XM_344202	1.15579	0.975416	1.01064	1.09576	1.62091	0.94325	1.17686	0.989362	0.87841	0.0596	0.0079	0.1225	1.07967	1.06894	0.942377	0.980328	0.935132	1.01663	1.1404	0.886907	0.859387	4	18	0.009	-0.005	0
10061				XM_347067	1.10762	0.986495	0.964898	1.05959	1.55263	0.899394	1.19159	1.01404	0.87569	0.0784	0.0005	0.0258	1.14325	1.0135	0.950468	0.975151	0.943792	1.03544	1.12573	0.881393	0.848282	4	18	0.01	-0.007	-0.002
10064	361596	Idh2	isocitrate dehydrogenase 2 (NADP+), mitochondrial	NM_001014161	3.30365	1.91516	1.27853	0.891532	0.885435	0.801664	0.86835	0.792433	0.736578	0.001	0	0.0011	3.52451	1.58463	1.49812	1.21812	0.955545	1.04445	1.25786	0.803392	0.683568	2	2	0.009	-0.013	-0.014
10068				BF417032	1.62803	1.0546	1.00512	1.03541	1.37403	0.886985	1.13493	0.959272	0.853541	0.1293	0	0.2921	1.58272	1.0801	0.990401	0.994882	0.919883	0.95437	1.06764	0.881605	0.828333	5	2	0.005	-0.013	0.001
10081	24411	Grin2c	glutamate receptor, ionotropic, N-methyl D-aspartate 2C	NM_012575	1.00273	2.28419	2.78268	1.39654	1.3203	0.8512	1.10183	0.87699	0.849517	0.003	0	0.1684	0.970948	1.81818	2.23741	1.31164	0.828341	0.997271	0.949903	0.743105	0.785329	21	21	0.006	-0.012	-0.008
10086				AY321330	0.970366	1.03191	1.04537	1.16991	1.31364	0.887711	0.886368	1.11905	1.0867	0.0011	0.3934	0.0005	1.08913	1.09235	1.02963	0.731823	0.64167	0.858977	0.957752	0.830091	0.966068	3	29	0.008	-0.009	0.004
10107				TC549515	1.35615	1.09094	1.01001	1.13307	1.13681	0.796095	1.08012	1.0084	0.764997	0.0013	0	0.0004	1.59184	0.9916	0.940892	0.757512	0.706544	0.684392	1.24757	0.957906	0.676605	5	7	0.001	-0.015	0.003
10121				AW143880	1.29271	0.90273	0.992529	1.1649	1.15043	1.00358	0.850615	1.13962	1.02736	0.3816	0	0.0266	1.69387	0.957257	0.996415	0.884556	0.770516	0.939119	1.00497	1.06604	0.919846	15	2	0.007	-0.013	0.002
[truncated: 6,284 more rows]
